# Supplementary material for: Unraveling the Role of RSPRY1 in TGF-β Pathway Dysregulation: Insights into the Pathogenesis of Spondyloepimetaphyseal Dysplasia
Source: Int J Mol Sci. 2025 Jan 28;26(3):1134. doi: 10.3390/ijms26031134 (PMC11817781; doi:10.3390/ijms26031134)
Supplement: Supplementary file 1 [file ijms-26-01134-s001.zip]

Archive with 4 entries (3 files):
- ijms-3410596-supplementary/Revision_Supp data all/
- ijms-3410596-supplementary/Revision_Supp data all/Supp data_marked.pdf
- ijms-3410596-supplementary/Revision_Supp data all/Supp Table S1_DEG List Patient vs. Healthy.xlsx
- ijms-3410596-supplementary/Revision_Supp data all/Supp Table S2_DEG List phenotype.xlsx
