# Supplementary material for: Unraveling the Role of RSPRY1 in TGF-β Pathway Dysregulation: Insights into the Pathogenesis of Spondyloepimetaphyseal Dysplasia
Source: Int J Mol Sci. 2025 Jan 28;26(3):1134. doi: 10.3390/ijms26031134 (PMC11817781; doi:10.3390/ijms26031134)
Supplement: Supplementary file 1 [file ijms-26-01134-s001.zip › ijms-3410596-supplementary/Revision_Supp data all/Supp Table S1_DEG List Patient vs. Healthy.xlsx]

## Sheet: Patient Fibro vs. Healthy F...
Name	Chromosome	Region	Log₂ fold change	Fold change	P-value	FDR p-value	Gene ID	ENSEMBL	Biotype
SAMD11	1	860260..879955	1.08751	2.12507	1.09793e-09	2.68073e-08	ENSG00000187634	ENSG00000187634	protein_coding
NOC2L	1	complement(879584..894689)	-1.21514	-2.32164	1.45384e-17	1.10183e-15	ENSG00000188976	ENSG00000188976	protein_coding
C1orf159	1	complement(1017198..1051741)	-1.03468	-2.04866	2.62018e-06	3.08927e-05	ENSG00000131591	ENSG00000131591	protein_coding
MEGF6	1	complement(3406484..3528059)	1.01175	2.01636	0.000121329	0.00091733	ENSG00000162591	ENSG00000162591	protein_coding
GPR153	1	complement(6307406..6321035)	-1.68534	-3.21615	2.03832e-09	4.70402e-08	ENSG00000158292	ENSG00000158292	protein_coding
ACOT7	1	complement(6324329..6454451)	-1.40285	-2.64424	2.38312e-21	2.65606e-19	ENSG00000097021	ENSG00000097021	protein_coding
KLHL21	1	complement(6650784..6674667)	-1.06783	-2.09628	1.12068e-10	3.38654e-09	ENSG00000162413	ENSG00000162413	protein_coding
THAP3	1	6684926..6695646	-1.01549	-2.0216	3.82739e-08	6.63473e-07	ENSG00000041988	ENSG00000041988	protein_coding
TMEM201	1	9648932..9674935	-1.11127	-2.16035	3.36724e-07	4.80777e-06	ENSG00000188807	ENSG00000188807	protein_coding
APITD1-CORT	1	10490159..10512210	2.13613	4.39583	7.93194e-07	1.05169e-05	ENSG00000251503	ENSG00000251503	protein_coding
DHRS3	1	complement(12627939..12677737)	3.5229	11.4947	7.94777e-38	2.55231e-35	ENSG00000162496	ENSG00000162496	protein_coding
TMEM51	1	15479028..15546976	-2.39228	-5.24987	9.6917e-06	9.88846e-05	ENSG00000171729	ENSG00000171729	protein_coding
FBLIM1	1	16083102..16113089	1.15621	2.22871	1.66126e-20	1.71065e-18	ENSG00000162458	ENSG00000162458	protein_coding
MRTO4	1	19578033..19586622	-1.04418	-2.0622	7.7175e-09	1.55723e-07	ENSG00000053372	ENSG00000053372	protein_coding
NBL1	1	19967048..19984945	-1.47814	-2.7859	2.67294e-27	4.91692e-25	ENSG00000158747	ENSG00000158747	protein_coding
SH2D5	1	complement(21046225..21059330)	-2.4733	-5.55311	5.23668e-07	7.21072e-06	ENSG00000189410	ENSG00000189410	protein_coding
EPHB2	1	23037332..23241818	-2.18102	-4.53473	3.18793e-24	4.44131e-22	ENSG00000133216	ENSG00000133216	protein_coding
GALE	1	complement(24122089..24127271)	-1.02998	-2.042	1.4514e-09	3.44608e-08	ENSG00000117308	ENSG00000117308	protein_coding
NIPAL3	1	24742284..24799466	-1.12333	-2.17849	3.31116e-12	1.24973e-10	ENSG00000001461	ENSG00000001461	protein_coding
RUNX3	1	complement(25226002..25291612)	-1.64455	-3.12651	8.87704e-06	9.15586e-05	ENSG00000020633	ENSG00000020633	protein_coding
RP1-317E23.6	1	26137961..26150235	-3.20998	-9.25336	0.000523664	0.00326699	ENSG00000255054	ENSG00000255054	protein_coding
THEMIS2	1	28199055..28213196	-1.38446	-2.61075	4.16169e-05	0.000358253	ENSG00000130775	ENSG00000130775	protein_coding
ZCCHC17	1	31769842..31837783	-1.15701	-2.22995	1.31751e-08	2.52416e-07	ENSG00000121766	ENSG00000121766	protein_coding
SERINC2	1	31882412..31907525	-1.63329	-3.1022	6.57408e-25	1.00451e-22	ENSG00000168528	ENSG00000168528	protein_coding
TINAGL1	1	32042116..32053288	4.87905	29.4266	6.50544e-27	1.13081e-24	ENSG00000142910	ENSG00000142910	protein_coding
SPOCD1	1	complement(32256023..32281652)	2.31514	4.97652	1.21547e-50	6.39709e-48	ENSG00000134668	ENSG00000134668	protein_coding
CCDC28B	1	32665987..32670988	1.33758	2.52727	1.77422e-06	2.16598e-05	ENSG00000160050	ENSG00000160050	protein_coding
KIAA1522	1	33207486..33240571	-1.46632	-2.76316	1.92555e-14	1.00229e-12	ENSG00000162522	ENSG00000162522	protein_coding
CSMD2	1	complement(33979609..34631443)	2.02781	4.07784	6.13497e-35	1.68463e-32	ENSG00000121904	ENSG00000121904	protein_coding
CLSPN	1	complement(36185819..36235568)	-1.23989	-2.36181	1.42175e-08	2.70462e-07	ENSG00000092853	ENSG00000092853	protein_coding
AGO4	1	36273773..36323491	1.00927	2.01289	5.47588e-09	1.13512e-07	ENSG00000134698	ENSG00000134698	protein_coding
ZC3H12A	1	37940153..37949980	1.15103	2.22072	0.000107728	0.000829595	ENSG00000163874	ENSG00000163874	protein_coding
OXCT2	1	complement(40235195..40237020)	1.53172	2.8913	0.000326535	0.00217187	ENSG00000198754	ENSG00000198754	protein_coding
SLC2A1	1	complement(43391052..43424530)	-1.23597	-2.3554	7.23038e-15	4.00567e-13	ENSG00000117394	ENSG00000117394	protein_coding
CDC20	1	43824626..43828874	-1.32729	-2.50932	1.93006e-10	5.54913e-09	ENSG00000117399	ENSG00000117399	protein_coding
MMACHC	1	45965725..45976739	-1.09678	-2.13877	0.000870316	0.00502119	ENSG00000132763	ENSG00000132763	protein_coding
RAD54L	1	46713360..46744145	-1.04047	-2.05689	1.19444e-09	2.87562e-08	ENSG00000085999	ENSG00000085999	protein_coding
RAB3B	1	complement(52373628..52456436)	-1.51656	-2.86108	8.8044e-21	9.42469e-19	ENSG00000169213	ENSG00000169213	protein_coding
TTC4	1	55181495..55208330	-1.0388	-2.05451	7.60004e-09	1.54009e-07	ENSG00000243725	ENSG00000243725	protein_coding
PPAP2B	1	complement(56960419..57110974)	1.53772	2.90335	8.01215e-19	7.02806e-17	ENSG00000162407	ENSG00000162407	protein_coding
JUN	1	complement(59246465..59249785)	-1.05512	-2.07788	2.51971e-09	5.66322e-08	ENSG00000177606	ENSG00000177606	protein_coding
ROR1	1	64239693..64647181	1.96664	3.90856	4.63672e-16	3.03986e-14	ENSG00000185483	ENSG00000185483	protein_coding
CACHD1	1	64936428..65158741	1.07923	2.11291	3.605e-09	7.83302e-08	ENSG00000158966	ENSG00000158966	protein_coding
SGIP1	1	66999066..67213982	-1.11003	-2.1585	9.00705e-09	1.78325e-07	ENSG00000118473	ENSG00000118473	protein_coding
DIRAS3	1	complement(68511645..68517314)	1.12968	2.1881	0.000353408	0.00232688	ENSG00000162595	ENSG00000162595	protein_coding
WLS	1	complement(68564142..68698803)	-1.35877	-2.56466	1.00602e-08	1.9732e-07	ENSG00000116729	ENSG00000116729	protein_coding
LRRC40	1	complement(70610488..70671303)	1.12438	2.18007	0.000105781	0.000818389	ENSG00000066557	ENSG00000066557	protein_coding
CTH	1	70876901..70905534	1.1413	2.20579	0.00173993	0.00906418	ENSG00000116761	ENSG00000116761	protein_coding
NEGR1	1	complement(71861623..72748417)	-1.18637	-2.27579	8.06722e-07	1.06888e-05	ENSG00000172260	ENSG00000172260	protein_coding
ELTD1	1	complement(79355449..79472403)	-1.33673	-2.52577	2.25384e-05	0.000208717	ENSG00000162618	ENSG00000162618	protein_coding
LPHN2	1	81771845..82458120	-1.50981	-2.84773	6.71784e-12	2.39254e-10	ENSG00000117114	ENSG00000117114	protein_coding
GBP1	1	complement(89518002..89531043)	1.20371	2.30331	1.04776e-06	1.34772e-05	ENSG00000117228	ENSG00000117228	protein_coding
GBP2	1	complement(89571815..89616139)	3.04892	8.27591	1.36798e-17	1.04093e-15	ENSG00000162645	ENSG00000162645	protein_coding
RP11-302M6.4	1	90098699..90398809	4.89948	29.8464	0.000740998	0.00439688	ENSG00000271949	ENSG00000271949	protein_coding
HIAT1	1	100503653..100548933	1.09934	2.14257	9.00019e-12	3.15206e-10	ENSG00000156875	ENSG00000156875	protein_coding
COL11A1	1	complement(103342023..103574052)	4.46007	22.0098	3.3361e-40	1.17054e-37	ENSG00000060718	ENSG00000060718	protein_coding
GSTM4	1	110198703..110208118	1.66659	3.17462	3.64707e-11	1.17719e-09	ENSG00000168765	ENSG00000168765	protein_coding
GSTM1	1	110230436..110251661	6.03727	65.675	2.4116e-26	4.00812e-24	ENSG00000134184	ENSG00000134184	protein_coding
KCNC4	1	110753965..110825722	-1.12667	-2.18355	4.37391e-11	1.40462e-09	ENSG00000116396	ENSG00000116396	protein_coding
CTTNBP2NL	1	112938803..113006078	1.51308	2.85419	5.15239e-15	2.94932e-13	ENSG00000143079	ENSG00000143079	protein_coding
OLFML3	1	114522063..114524876	1.54939	2.92694	4.03522e-28	8.04793e-26	ENSG00000116774	ENSG00000116774	protein_coding
TXNIP	1	145438469..145442635	-2.59167	-6.02798	3.19167e-20	3.19961e-18	ENSG00000117289	ENSG00000117289	protein_coding
ANKRD34A	1	145470508..145475646	1.40829	2.65423	0.00041024	0.00264202	ENSG00000181039	ENSG00000181039	protein_coding
ADAMTSL4	1	150521884..150533413	-1.55418	-2.93667	4.1177e-05	0.000354627	ENSG00000143382	ENSG00000143382	protein_coding
CTSK	1	complement(150768684..150780799)	-2.28394	-4.87005	7.1457e-36	2.02074e-33	ENSG00000143387	ENSG00000143387	protein_coding
SELENBP1	1	complement(151336778..151345209)	1.00968	2.01347	1.15743e-05	0.000115603	ENSG00000143416	ENSG00000143416	protein_coding
FLG	1	complement(152274651..152297679)	1.28164	2.43116	1.64136e-21	1.85113e-19	ENSG00000143631	ENSG00000143631	protein_coding
TRIM46	1	155145873..155157447	1.48623	2.80156	1.41313e-06	1.77432e-05	ENSG00000163462	ENSG00000163462	protein_coding
CRABP2	1	complement(156669398..156675608)	1.61269	3.05821	8.36524e-25	1.26797e-22	ENSG00000143320	ENSG00000143320	protein_coding
PEAR1	1	156863490..156886226	2.25912	4.78699	4.4067e-27	7.95179e-25	ENSG00000187800	ENSG00000187800	protein_coding
TSTD1	1	complement(161007421..161008780)	9.9333	977.736	0.000245832	0.00170427	ENSG00000215845	ENSG00000215845	protein_coding
ADAMTS4	1	complement(161154098..161168846)	1.22431	2.33644	2.07913e-09	4.76916e-08	ENSG00000158859	ENSG00000158859	protein_coding
OLFML2B	1	complement(161952982..161993644)	-1.18819	-2.27867	3.56727e-24	4.9335e-22	ENSG00000162745	ENSG00000162745	protein_coding
MGST3	1	165600098..165631033	1.13306	2.19324	7.64751e-15	4.19992e-13	ENSG00000143198	ENSG00000143198	protein_coding
UCK2	1	165796768..165880855	-1.0994	-2.14265	2.0774e-14	1.07542e-12	ENSG00000143179	ENSG00000143179	protein_coding
DPT	1	complement(168664697..168698502)	-4.11564	-17.3353	1.86108e-51	1.10193e-48	ENSG00000143196	ENSG00000143196	protein_coding
PRRX1	1	170631869..170708560	1.35505	2.55806	1.60084e-20	1.65743e-18	ENSG00000116132	ENSG00000116132	protein_coding
QSOX1	1	180123969..180173165	-1.46191	-2.75472	6.10916e-23	7.87416e-21	ENSG00000116260	ENSG00000116260	protein_coding
NCF2	1	complement(183524698..183560011)	-4.78287	-27.5289	4.04998e-10	1.09309e-08	ENSG00000116701	ENSG00000116701	protein_coding
C1orf21	1	184356192..184598154	1.20465	2.30481	8.60794e-12	3.02027e-10	ENSG00000116667	ENSG00000116667	protein_coding
HMCN1	1	185703683..186160085	2.30254	4.93324	2.66084e-35	7.41396e-33	ENSG00000143341	ENSG00000143341	protein_coding
PTGS2	1	complement(186640923..186649559)	3.3773	10.3913	3.84727e-28	7.75471e-26	ENSG00000073756	ENSG00000073756	protein_coding
ZNF281	1	complement(200374068..200379184)	1.30812	2.47619	1.32883e-11	4.57769e-10	ENSG00000162702	ENSG00000162702	protein_coding
PHLDA3	1	complement(201434620..201438365)	-1.01399	-2.01949	1.64778e-11	5.59507e-10	ENSG00000174307	ENSG00000174307	protein_coding
CSRP1	1	complement(201452658..201478584)	1.14632	2.21348	3.06596e-13	1.36684e-11	ENSG00000159176	ENSG00000159176	protein_coding
AC096677.1	1	201592013..201592738	1.3963	2.63226	4.54073e-05	0.000386493	ENSG00000269690	ENSG00000269690	protein_coding
LMOD1	1	complement(201865580..201915715)	2.78784	6.90596	1.0257e-48	4.98305e-46	ENSG00000163431	ENSG00000163431	protein_coding
BTG2	1	203274619..203278730	-1.29878	-2.4602	1.96159e-09	4.54355e-08	ENSG00000159388	ENSG00000159388	protein_coding
PRELP	1	203444956..203460480	-2.46296	-5.51345	4.68025e-27	8.36572e-25	ENSG00000188783	ENSG00000188783	protein_coding
ZBED6	1	203765437..203769686	1.85075	3.60687	8.80712e-22	1.03005e-19	ENSG00000257315	ENSG00000257315	protein_coding
TMCC2	1	205197304..205242471	-1.26483	-2.40299	0.000132856	0.000991815	ENSG00000133069	ENSG00000133069	protein_coding
NUAK2	1	complement(205271187..205290883)	1.23083	2.34702	2.75507e-05	0.000249762	ENSG00000163545	ENSG00000163545	protein_coding
RAB7L1	1	complement(205737114..205744588)	-1.1006	-2.14444	4.84077e-06	5.33245e-05	ENSG00000117280	ENSG00000117280	protein_coding
PLXNA2	1	complement(208195587..208417665)	-1.45882	-2.74883	1.96642e-12	7.86027e-11	ENSG00000076356	ENSG00000076356	protein_coding
SLC30A1	1	complement(211744910..211752084)	1.0687	2.09754	1.71186e-08	3.19554e-07	ENSG00000170385	ENSG00000170385	protein_coding
CENPF	1	214776538..214837931	-1.47535	-2.78052	4.18107e-24	5.74049e-22	ENSG00000117724	ENSG00000117724	protein_coding
ENAH	1	complement(225674537..225840844)	1.15049	2.2199	4.71528e-13	2.06329e-11	ENSG00000154380	ENSG00000154380	protein_coding
EPHX1	1	225997794..226033260	-1.07889	-2.1124	1.29965e-14	6.91697e-13	ENSG00000143819	ENSG00000143819	protein_coding
PSEN2	1	227057885..227083806	-1.93741	-3.83017	1.32495e-06	1.67025e-05	ENSG00000143801	ENSG00000143801	protein_coding
C1orf35	1	complement(228288427..228293112)	-1.1026	-2.14742	1.9013e-05	0.00017994	ENSG00000143793	ENSG00000143793	protein_coding
TRIM11	1	complement(228581374..228594541)	-1.19189	-2.28452	1.59906e-07	2.42962e-06	ENSG00000154370	ENSG00000154370	protein_coding
RHOU	1	228870824..228882416	1.50433	2.83692	1.40453e-05	0.000137244	ENSG00000116574	ENSG00000116574	protein_coding
AGT	1	complement(230838269..230850043)	-4.2512	-19.0432	3.33248e-15	1.94279e-13	ENSG00000135744	ENSG00000135744	protein_coding
C1orf198	1	complement(230972865..231005335)	2.02209	4.06173	2.57843e-41	9.21763e-39	ENSG00000119280	ENSG00000119280	protein_coding
EXO1	1	242011269..242058450	-1.45305	-2.73786	9.59865e-13	4.05046e-11	ENSG00000174371	ENSG00000174371	protein_coding
ZBTB18	1	244214585..244220778	1.23367	2.35164	6.24724e-12	2.24604e-10	ENSG00000179456	ENSG00000179456	protein_coding
ZNF695	1	complement(247108849..247171395)	-1.18994	-2.28142	6.19484e-05	0.000509656	ENSG00000197472	ENSG00000197472	protein_coding
SH3YL1	2	complement(217730..266398)	1.1824	2.26954	2.34477e-07	3.46e-06	ENSG00000035115	ENSG00000035115	protein_coding
RNF144A	2	7057523..7208417	1.28256	2.4327	5.86359e-09	1.21021e-07	ENSG00000151692	ENSG00000151692	protein_coding
HPCAL1	2	10443015..10567743	-1.08238	-2.11752	1.17198e-10	3.5303e-09	ENSG00000115756	ENSG00000115756	protein_coding
TRIB2	2	12857015..12882860	1.52852	2.88491	1.01205e-14	5.46304e-13	ENSG00000071575	ENSG00000071575	protein_coding
OSR1	2	complement(19551246..19558414)	-1.07091	-2.10076	4.76342e-11	1.52454e-09	ENSG00000143867	ENSG00000143867	protein_coding
PTRHD1	2	complement(25012603..25016251)	1.27177	2.41457	1.90704e-13	8.68575e-12	ENSG00000184924	ENSG00000184924	protein_coding
POMC	2	complement(25383722..25391772)	2.13309	4.38657	0.000113281	0.000862675	ENSG00000115138	ENSG00000115138	protein_coding
PPM1G	2	complement(27604061..27632554)	-1.03887	-2.05461	7.25839e-17	5.13152e-15	ENSG00000115241	ENSG00000115241	protein_coding
FOSL2	2	28615315..28640179	1.42975	2.694	6.35153e-16	4.09328e-14	ENSG00000075426	ENSG00000075426	protein_coding
LBH	2	30454397..30546596	1.46337	2.75752	5.38899e-24	7.3457e-22	ENSG00000213626	ENSG00000213626	protein_coding
LCLAT1	2	30670092..30867091	1.10583	2.15222	3.14109e-12	1.19507e-10	ENSG00000172954	ENSG00000172954	protein_coding
VIT	2	36923833..37041935	-1.34566	-2.54146	1.00661e-05	0.000102209	ENSG00000205221	ENSG00000205221	protein_coding
QPCT	2	37571717..37600465	1.2477	2.37463	1.15189e-08	2.23615e-07	ENSG00000115828	ENSG00000115828	protein_coding
CDC42EP3	2	complement(37869032..37965611)	1.78193	3.43885	2.25639e-20	2.2862e-18	ENSG00000163171	ENSG00000163171	protein_coding
PKDCC	2	42275160..42285668	1.34434	2.53915	1.14141e-09	2.7655e-08	ENSG00000162878	ENSG00000162878	protein_coding
LINC01119	2	47043836..47086146	1.21824	2.32662	1.19716e-08	2.3122e-07	ENSG00000239332	ENSG00000239332	protein_coding
EFEMP1	2	complement(56093102..56151274)	2.40275	5.28812	5.06766e-54	3.42918e-51	ENSG00000115380	ENSG00000115380	protein_coding
CCDC85A	2	56411258..56613308	2.0869	4.24835	1.48542e-21	1.70571e-19	ENSG00000055813	ENSG00000055813	protein_coding
B3GNT2	2	62423248..62451866	-1.04724	-2.06658	4.61507e-08	7.82826e-07	ENSG00000170340	ENSG00000170340	protein_coding
SLC1A4	2	65215611..65250999	2.54166	5.82258	2.22268e-27	4.16962e-25	ENSG00000115902	ENSG00000115902	protein_coding
CNRIP1	2	complement(68511303..68547183)	-1.10926	-2.15735	4.85398e-14	2.42022e-12	ENSG00000119865	ENSG00000119865	protein_coding
ADD2	2	complement(70834750..70995357)	8.62799	395.625	7.95304e-11	2.46622e-09	ENSG00000075340	ENSG00000075340	protein_coding
SPR	2	73114489..73119287	-1.0863	-2.12328	1.10673e-05	0.000111007	ENSG00000116096	ENSG00000116096	protein_coding
MTHFD2	2	74425689..74444692	1.24024	2.36238	2.98649e-12	1.14083e-10	ENSG00000065911	ENSG00000065911	protein_coding
LOXL3	2	complement(74759541..74782817)	-1.11264	-2.16241	1.8447e-08	3.40067e-07	ENSG00000115318	ENSG00000115318	protein_coding
TACR1	2	complement(75273590..75426826)	-1.79356	-3.4667	1.04675e-06	1.34733e-05	ENSG00000115353	ENSG00000115353	protein_coding
TCF7L1	2	85360533..85537511	1.38977	2.62037	2.88434e-07	4.16219e-06	ENSG00000152284	ENSG00000152284	protein_coding
VAMP5	2	85811531..85820535	1.06482	2.09191	4.92898e-12	1.81339e-10	ENSG00000168899	ENSG00000168899	protein_coding
C2orf15	2	99757948..99939204	1.56272	2.9541	0.000100169	0.00078039	ENSG00000241962	ENSG00000241962	protein_coding
MRPL30_1	2	99771461..99811761	1.17454	2.2572	0.000615359	0.00375861	ENSG00000273155	ENSG00000273155	protein_coding
RGPD5	2	110550335..110615272	2.68406	6.4266	7.73699e-12	2.74005e-10	ENSG00000015568	ENSG00000015568	protein_coding
RGPD6	2	complement(111271389..111334762)	-4.88365	-29.5205	2.4623e-70	3.33237e-67	ENSG00000183054	ENSG00000183054	protein_coding
FBLN7	2	112895962..112945791	-1.09389	-2.13448	3.64004e-05	0.000318093	ENSG00000144152	ENSG00000144152	protein_coding
SLC20A1	2	113403434..113421404	-1.28487	-2.4366	1.4828e-13	6.90286e-12	ENSG00000144136	ENSG00000144136	protein_coding
GLI2	2	121493199..121750229	1.12402	2.17953	9.82899e-14	4.71468e-12	ENSG00000074047	ENSG00000074047	protein_coding
CCDC74B	2	complement(130896860..130902707)	1.22034	2.33002	6.21146e-10	1.60997e-08	ENSG00000152076	ENSG00000152076	protein_coding
CCDC74A	2	132285248..132291239	1.03193	2.04476	7.10087e-07	9.50143e-06	ENSG00000163040	ENSG00000163040	protein_coding
LYPD1	2	complement(133402426..133429152)	10.5798	1530.56	9.19004e-05	0.00072359	ENSG00000150551	ENSG00000150551	protein_coding
LYPD6B	2	149894621..150071776	4.46452	22.0778	7.93418e-26	1.27397e-23	ENSG00000150556	ENSG00000150556	protein_coding
LYPD6	2	150186499..150330662	2.03342	4.09373	1.04405e-12	4.3668e-11	ENSG00000187123	ENSG00000187123	protein_coding
GALNT5	2	158114110..158170723	1.09994	2.14346	5.24279e-09	1.0916e-07	ENSG00000136542	ENSG00000136542	protein_coding
DPP4	2	complement(162848751..162931052)	-3.13827	-8.80467	6.43348e-22	7.66637e-20	ENSG00000197635	ENSG00000197635	protein_coding
ITGA6	2	173292082..173371181	-1.26077	-2.39624	3.02752e-15	1.78699e-13	ENSG00000091409	ENSG00000091409	protein_coding
MLTK	2	173940163..174132738	1.05186	2.0732	2.32422e-16	1.57839e-14	ENSG00000091436	ENSG00000091436	protein_coding
SP9	2	175199674..175203220	-9.25511	-611.034	1.81461e-05	0.000172836	ENSG00000217236	ENSG00000217236	protein_coding
COL3A1	2	189839046..189877472	1.08036	2.11456	3.29447e-05	0.000291683	ENSG00000168542	ENSG00000168542	protein_coding
AOX1	2	201450591..201541787	-1.1788	-2.26389	2.10477e-10	6.01494e-09	ENSG00000138356	ENSG00000138356	protein_coding
PPIL3	2	complement(201735630..201754026)	1.9645	3.90276	2.54967e-12	9.94002e-11	ENSG00000240344	ENSG00000240344	protein_coding
NRP2	2	206546714..206662857	1.64656	3.13086	2.79858e-15	1.66222e-13	ENSG00000118257	ENSG00000118257	protein_coding
INO80D	2	complement(206858445..206951027)	1.07141	2.10148	1.56099e-07	2.37559e-06	ENSG00000114933	ENSG00000114933	protein_coding
KLF7	2	complement(207938861..208031991)	1.32408	2.50374	1.72858e-15	1.04973e-13	ENSG00000118263	ENSG00000118263	protein_coding
CCNYL1	2	208576264..208626563	1.2926	2.44968	4.3479e-09	9.23733e-08	ENSG00000163249	ENSG00000163249	protein_coding
PLEKHM3	2	complement(208693027..208890284)	1.40931	2.65611	2.11431e-07	3.13948e-06	ENSG00000178385	ENSG00000178385	protein_coding
BCS1L	2	219523487..219528166	-1.18916	-2.28019	6.58839e-19	5.83319e-17	ENSG00000074582	ENSG00000074582	protein_coding
GLB1L	2	complement(220101328..220110200)	1.09376	2.1343	0.00120196	0.00666521	ENSG00000163521	ENSG00000163521	protein_coding
TUBA4A	2	complement(220114433..220142892)	-1.5879	-3.00612	4.53013e-18	3.56151e-16	ENSG00000127824	ENSG00000127824	protein_coding
PTPRN	2	complement(220154345..220174370)	1.53488	2.89765	8.66359e-24	1.16418e-21	ENSG00000054356	ENSG00000054356	protein_coding
DES	2	220283099..220291461	3.94637	15.4162	6.56737e-34	1.75256e-31	ENSG00000175084	ENSG00000175084	protein_coding
SLC4A3	2	220492049..220506702	1.32392	2.50346	1.50696e-05	0.000145899	ENSG00000114923	ENSG00000114923	protein_coding
ACSL3	2	223725652..223809357	1.03996	2.05617	4.84439e-12	1.78573e-10	ENSG00000123983	ENSG00000123983	protein_coding
KCNE4	2	223916532..224063117	2.21431	4.6406	2.30816e-27	4.28753e-25	ENSG00000152049	ENSG00000152049	protein_coding
SERPINE2	2	complement(224839829..224904036)	-1.76297	-3.39396	1.09067e-12	4.54215e-11	ENSG00000135919	ENSG00000135919	protein_coding
DNER	2	complement(230222345..230579274)	2.08183	4.23342	6.12224e-11	1.93653e-09	ENSG00000187957	ENSG00000187957	protein_coding
PDE6D	2	complement(232597135..232650982)	1.19939	2.29643	1.28927e-10	3.84688e-09	ENSG00000156973	ENSG00000156973	protein_coding
MLPH	2	238394071..238463961	-1.15152	-2.22148	2.41416e-15	1.4384e-13	ENSG00000115648	ENSG00000115648	protein_coding
FAM132B	2	239067623..239077541	1.87474	3.66735	1.16207e-05	0.000116005	ENSG00000178752	ENSG00000178752	protein_coding
SNED1	2	241938255..242034983	1.54241	2.9128	2.04404e-24	2.93397e-22	ENSG00000162804	ENSG00000162804	protein_coding
LMCD1	3	8543393..8609805	2.54834	5.84961	2.5914e-19	2.36054e-17	ENSG00000071282	ENSG00000071282	protein_coding
OXTR	3	complement(8792094..8811314)	4.89034	29.6579	1.11685e-119	4.23219e-116	ENSG00000180914	ENSG00000180914	protein_coding
ARPC4-TTLL3	3	9834766..9877085	1.71649	3.28636	1.27116e-06	1.6121e-05	ENSG00000250151	ENSG00000250151	protein_coding
CRELD1	3	9975506..9987097	1.30693	2.47414	9.45507e-14	4.54683e-12	ENSG00000163703	ENSG00000163703	protein_coding
RP11-438J1.1	3	10291056..10327480	1.47709	2.78387	0.0011276	0.00629851	ENSG00000272410	ENSG00000272410	protein_coding
GALNT15	3	16216156..16273499	1.52017	2.86825	2.22506e-09	5.05891e-08	ENSG00000131386	ENSG00000131386	protein_coding
STAC	3	36421836..36589499	1.11246	2.16213	6.09741e-06	6.53807e-05	ENSG00000144681	ENSG00000144681	protein_coding
CLEC3B	3	45043040..45077563	-1.87827	-3.67633	1.32499e-11	4.57278e-10	ENSG00000163815	ENSG00000163815	protein_coding
TMEM158	3	complement(45265958..45267770)	-1.22658	-2.34011	3.19322e-14	1.63078e-12	ENSG00000249992	ENSG00000249992	protein_coding
LRRC2	3	complement(46556913..46621589)	-1.24846	-2.37587	1.294e-05	0.000127695	ENSG00000163827	ENSG00000163827	protein_coding
MYL3	3	complement(46899362..46923659)	5.81317	56.2261	3.0973e-05	0.000276162	ENSG00000160808	ENSG00000160808	protein_coding
PTH1R	3	46919236..46945287	5.17365	36.0932	7.74953e-10	1.9656e-08	ENSG00000160801	ENSG00000160801	protein_coding
UCN2	3	complement(48599160..48601206)	-2.57356	-5.95276	0.000383558	0.00249734	ENSG00000145040	ENSG00000145040	protein_coding
COL7A1	3	complement(48601506..48632700)	-1.64517	-3.12784	5.52671e-12	2.01374e-10	ENSG00000114270	ENSG00000114270	protein_coding
UBA7	3	complement(49842640..49851379)	1.46227	2.75541	1.38869e-18	1.1852e-16	ENSG00000182179	ENSG00000182179	protein_coding
SEMA3F	3	50192478..50226508	-1.24027	-2.36242	6.91992e-07	9.27896e-06	ENSG00000001617	ENSG00000001617	protein_coding
IFRD2	3	complement(50325163..50330349)	-1.40396	-2.64626	2.16591e-24	3.08552e-22	ENSG00000214706	ENSG00000214706	protein_coding
POC1A	3	complement(52109269..52188706)	-1.20284	-2.30192	8.1285e-16	5.16814e-14	ENSG00000164087	ENSG00000164087	protein_coding
PRKCD	3	53190025..53226733	-1.33992	-2.53138	2.14583e-18	1.7677e-16	ENSG00000163932	ENSG00000163932	protein_coding
PTPRG	3	61547243..62283288	1.37695	2.59719	5.50953e-08	9.26256e-07	ENSG00000144724	ENSG00000144724	protein_coding
ATXN7	3	63850233..63989138	1.06812	2.0967	6.71005e-08	1.10649e-06	ENSG00000163635	ENSG00000163635	protein_coding
LRIG1	3	complement(66429221..66551687)	-1.09858	-2.14144	0.000106736	0.000824432	ENSG00000144749	ENSG00000144749	protein_coding
GXYLT2	3	72937224..73047289	1.23388	2.35198	3.47754e-07	4.93919e-06	ENSG00000172986	ENSG00000172986	protein_coding
VGLL3	3	complement(86987119..87040269)	2.05852	4.1656	1.67461e-57	1.5109e-54	ENSG00000206538	ENSG00000206538	protein_coding
MTRNR2L12	3	complement(96335981..96337000)	1.24186	2.36503	1.20501e-13	5.73651e-12	ENSG00000269028	ENSG00000269028	protein_coding
CRYBG3_1	3	97540884..97594132	2.09758	4.2799	2.18601e-10	6.21896e-09	ENSG00000233280	ENSG00000233280	protein_coding
COL8A1	3	99357319..99518070	1.66228	3.16517	1.9685e-08	3.60708e-07	ENSG00000144810	ENSG00000144810	protein_coding
CCDC80	3	complement(112323407..112368377)	-1.85315	-3.61289	3.66597e-37	1.10253e-34	ENSG00000091986	ENSG00000091986	protein_coding
GAP43	3	115342171..115440337	2.35041	5.09969	8.46577e-06	8.77947e-05	ENSG00000172020	ENSG00000172020	protein_coding
ARHGAP31	3	119013220..119139561	1.04486	2.06316	9.91409e-15	5.36692e-13	ENSG00000031081	ENSG00000031081	protein_coding
POLQ	3	complement(121150278..121264853)	-1.34047	-2.53233	3.66014e-08	6.35644e-07	ENSG00000051341	ENSG00000051341	protein_coding
MYLK	3	complement(123328896..123603178)	1.72546	3.30686	2.16343e-10	6.164e-09	ENSG00000065534	ENSG00000065534	protein_coding
SLCO2A1	3	complement(133651540..133771028)	3.65687	12.6132	1.79756e-14	9.3825e-13	ENSG00000174640	ENSG00000174640	protein_coding
EPHB1	3	134316643..134979309	-1.1684	-2.24763	8.37078e-05	0.000665552	ENSG00000154928	ENSG00000154928	protein_coding
CEP70	3	complement(138213186..138313380)	1.03031	2.04246	0.000321597	0.00214553	ENSG00000114107	ENSG00000114107	protein_coding
FAIM	3	138327448..138352218	1.16309	2.23937	0.00025253	0.00174305	ENSG00000158234	ENSG00000158234	protein_coding
FOXL2	3	complement(138663066..138665982)	-2.21033	-4.62782	9.47963e-19	8.27698e-17	ENSG00000183770	ENSG00000183770	protein_coding
C3orf72	3	138666076..138672293	-1.70125	-3.25182	7.10601e-08	1.16569e-06	ENSG00000206262	ENSG00000206262	protein_coding
ACPL2	3	140947568..141013748	2.01106	4.03077	2.25327e-18	1.84817e-16	ENSG00000155893	ENSG00000155893	protein_coding
CHST2	3	142838173..142841800	-1.35491	-2.55781	2.27234e-07	3.36097e-06	ENSG00000175040	ENSG00000175040	protein_coding
ZIC4	3	complement(147103833..147124647)	10.811	1796.56	6.41046e-05	0.00052353	ENSG00000174963	ENSG00000174963	protein_coding
ZIC1	3	147111209..147228080	5.39839	42.1771	1.61487e-71	2.54974e-68	ENSG00000152977	ENSG00000152977	protein_coding
COMMD2	3	complement(149456257..149470286)	1.10187	2.14633	1.7627e-06	2.15332e-05	ENSG00000114744	ENSG00000114744	protein_coding
MME	3	154741913..154901497	1.66204	3.16464	9.98996e-08	1.59059e-06	ENSG00000196549	ENSG00000196549	protein_coding
CCNL1	3	complement(156864297..156878549)	1.02995	2.04196	1.23076e-10	3.68976e-09	ENSG00000163660	ENSG00000163660	protein_coding
PTX3	3	157154578..157161417	4.34482	20.3198	5.27161e-51	2.93768e-48	ENSG00000163661	ENSG00000163661	protein_coding
PSMD2	3	184016497..184026842	-1.35679	-2.56115	7.94754e-22	9.35292e-20	ENSG00000175166	ENSG00000175166	protein_coding
MASP1	3	complement(186935942..187009810)	2.59315	6.03416	4.70547e-55	3.42902e-52	ENSG00000127241	ENSG00000127241	protein_coding
LEPREL1	3	complement(189674517..189840226)	2.2953	4.90857	2.85206e-24	4.00281e-22	ENSG00000090530	ENSG00000090530	protein_coding
HES1	3	193853934..193856521	1.72191	3.29874	1.71322e-07	2.58032e-06	ENSG00000114315	ENSG00000114315	protein_coding
LRRC15	3	complement(194075976..194090472)	-2.18316	-4.54147	6.00249e-57	5.16951e-54	ENSG00000172061	ENSG00000172061	protein_coding
FAM43A	3	194406622..194409762	1.81523	3.51916	2.96208e-09	6.56403e-08	ENSG00000185112	ENSG00000185112	protein_coding
APOD	3	complement(195295573..195311076)	-3.91379	-15.0719	2.5965e-16	1.75074e-14	ENSG00000189058	ENSG00000189058	protein_coding
TNK2	3	complement(195590235..195638816)	-1.01814	-2.02531	5.68684e-07	7.79093e-06	ENSG00000061938	ENSG00000061938	protein_coding
MFSD7	4	complement(675618..683230)	-1.1605	-2.23535	5.6569e-05	0.0004703	ENSG00000169026	ENSG00000169026	protein_coding
TACC3	4	1723227..1746898	-1.29069	-2.44644	4.89517e-10	1.299e-08	ENSG00000013810	ENSG00000013810	protein_coding
NOP14	4	complement(2939660..2965112)	-1.12658	-2.1834	9.57108e-16	6.0247e-14	ENSG00000087269	ENSG00000087269	protein_coding
ADRA2C	4	3768075..3770251	3.35267	10.2154	1.13501e-15	7.05086e-14	ENSG00000184160	ENSG00000184160	protein_coding
CYTL1	4	complement(5016313..5021199)	1.40987	2.65714	0.0004972	0.00311936	ENSG00000170891	ENSG00000170891	protein_coding
GRPEL1	4	complement(7060633..7069924)	-1.01371	-2.0191	3.99579e-06	4.5226e-05	ENSG00000109519	ENSG00000109519	protein_coding
HTRA3	4	8271492..8308838	-1.17313	-2.25501	7.0178e-13	3.02196e-11	ENSG00000170801	ENSG00000170801	protein_coding
TRMT44	4	8437867..8495258	-1.02401	-2.03357	0.000112185	0.000855359	ENSG00000155275	ENSG00000155275	protein_coding
CPZ	4	8594387..8621488	-3.99554	-15.9506	7.73816e-42	2.9323e-39	ENSG00000109625	ENSG00000109625	protein_coding
LDB2	4	complement(16503164..16900432)	3.61971	12.2926	3.76431e-72	6.48385e-69	ENSG00000169744	ENSG00000169744	protein_coding
KLF3	4	38665817..38702663	1.12483	2.18075	1.59357e-09	3.74144e-08	ENSG00000109787	ENSG00000109787	protein_coding
RPL9	4	complement(39455744..39460568)	-1.36591	-2.57738	1.22691e-13	5.81158e-12	ENSG00000163682	ENSG00000163682	protein_coding
RASL11B	4	53728457..53733000	3.60315	12.1522	6.7849e-17	4.81474e-15	ENSG00000128045	ENSG00000128045	protein_coding
IGFBP7	4	complement(57896939..57976551)	2.1673	4.49182	2.01735e-49	1.00586e-46	ENSG00000163453	ENSG00000163453	protein_coding
AFP	4	74296855..74321891	-1.99591	-3.98869	2.20467e-05	0.000204363	ENSG00000081051	ENSG00000081051	protein_coding
CXCL1	4	74735110..74736959	-1.6083	-3.04893	7.00037e-06	7.38919e-05	ENSG00000163739	ENSG00000163739	protein_coding
SEPT11	4	77870856..77961537	1.28399	2.43512	2.48546e-18	2.01248e-16	ENSG00000138758	ENSG00000138758	protein_coding
FRAS1	4	78978724..79465423	2.53626	5.80082	7.78293e-18	5.99444e-16	ENSG00000138759	ENSG00000138759	protein_coding
SCD5	4	complement(83550692..83720010)	1.03891	2.05467	6.12766e-07	8.31667e-06	ENSG00000145284	ENSG00000145284	protein_coding
PLAC8	4	complement(84011201..84058228)	2.80615	6.99415	4.16571e-14	2.09357e-12	ENSG00000145287	ENSG00000145287	protein_coding
COQ2	4	complement(84182689..84206067)	1.11545	2.16663	3.20486e-07	4.58629e-06	ENSG00000173085	ENSG00000173085	protein_coding
AGPAT9	4	84457067..84527028	-3.0959	-8.54988	3.2051e-14	1.63245e-12	ENSG00000138678	ENSG00000138678	protein_coding
PTPN13	4	87515468..87736324	1.91063	3.75972	1.26939e-36	3.64412e-34	ENSG00000163629	ENSG00000163629	protein_coding
TSPAN5	4	complement(99391518..99579780)	-1.61082	-3.05425	6.25352e-29	1.32984e-26	ENSG00000168785	ENSG00000168785	protein_coding
DDIT4L	4	complement(101107027..101111939)	-1.76963	-3.40965	1.94807e-20	1.98442e-18	ENSG00000145358	ENSG00000145358	protein_coding
TBCK	4	complement(106962756..107242652)	1.27375	2.41789	7.62592e-08	1.24265e-06	ENSG00000145348	ENSG00000145348	protein_coding
PRSS12	4	complement(119201193..119274158)	-2.29839	-4.91909	5.19376e-45	2.2365e-42	ENSG00000164099	ENSG00000164099	protein_coding
NDNF	4	complement(121956768..121994176)	2.37797	5.19806	2.94405e-46	1.32811e-43	ENSG00000173376	ENSG00000173376	protein_coding
FAT4	4	126237554..126414087	1.60103	3.03359	1.25166e-19	1.15684e-17	ENSG00000196159	ENSG00000196159	protein_coding
PCDH18	4	complement(138440072..138453648)	1.73531	3.3295	4.5254e-22	5.49633e-20	ENSG00000189184	ENSG00000189184	protein_coding
SLC7A11	4	complement(139085251..139163503)	-1.2173	-2.32511	1.12122e-09	2.72848e-08	ENSG00000151012	ENSG00000151012	protein_coding
MGST2	4	140586922..140661899	1.155	2.22684	7.45606e-08	1.21785e-06	ENSG00000085871	ENSG00000085871	protein_coding
ANAPC10	4	complement(145888264..146019693)	1.3009	2.46382	4.23646e-06	4.74398e-05	ENSG00000164162	ENSG00000164162	protein_coding
SMAD1	4	146402346..146479231	1.22119	2.3314	5.84554e-10	1.52766e-08	ENSG00000170365	ENSG00000170365	protein_coding
GLRB	4	157997209..158093242	-1.25238	-2.38235	0.000663021	0.00400139	ENSG00000109738	ENSG00000109738	protein_coding
TRIM61	4	complement(165875598..165898820)	-1.1835	-2.27127	0.0016584	0.00873028	ENSG00000183439	ENSG00000183439	protein_coding
MSMO1	4	166248775..166264312	1.05424	2.07662	2.43154e-11	8.08254e-10	ENSG00000052802	ENSG00000052802	protein_coding
CPE	4	166282346..166419472	1.2585	2.39248	3.10279e-05	0.000276522	ENSG00000109472	ENSG00000109472	protein_coding
PALLD	4	169418217..169849608	1.33975	2.53107	3.21925e-19	2.90453e-17	ENSG00000129116	ENSG00000129116	protein_coding
NEK1	4	complement(170314426..170533780)	1.03207	2.04495	1.25151e-05	0.000124018	ENSG00000137601	ENSG00000137601	protein_coding
HAND2	4	complement(174446120..174451380)	-1.51123	-2.85052	4.40934e-14	2.20432e-12	ENSG00000164107	ENSG00000164107	protein_coding
NEIL3	4	178230990..178284097	-1.22396	-2.33586	0.000165599	0.00120123	ENSG00000109674	ENSG00000109674	protein_coding
TENM3	4	183065140..183724177	-1.1111	-2.1601	2.53865e-07	3.7114e-06	ENSG00000218336	ENSG00000218336	protein_coding
WWC2	4	184020446..184241930	1.19025	2.28193	2.64977e-14	1.36057e-12	ENSG00000151718	ENSG00000151718	protein_coding
ANKRD37	4	186317175..186321782	2.88965	7.41091	3.92326e-09	8.43746e-08	ENSG00000186352	ENSG00000186352	protein_coding
SEMA5A	5	complement(9035138..9546187)	1.99721	3.99228	2.10175e-28	4.32846e-26	ENSG00000112902	ENSG00000112902	protein_coding
FBXL7	5	15500305..15939900	1.19461	2.28882	2.78217e-11	9.18359e-10	ENSG00000183580	ENSG00000183580	protein_coding
ADAMTS12	5	complement(33523640..33892297)	1.00046	2.00064	2.54081e-09	5.69714e-08	ENSG00000151388	ENSG00000151388	protein_coding
C1QTNF3	5	complement(34019553..34043937)	1.64995	3.13822	3.10804e-05	0.00027686	ENSG00000082196	ENSG00000082196	protein_coding
IL7R	5	35852797..35879705	1.56279	2.95425	2.86013e-16	1.90813e-14	ENSG00000168685	ENSG00000168685	protein_coding
SLC1A3	5	36606457..36688436	2.08056	4.22973	6.98202e-05	0.000565576	ENSG00000079215	ENSG00000079215	protein_coding
GDNF	5	complement(37812779..37839788)	-2.10531	-4.30289	3.16122e-33	8.094e-31	ENSG00000168621	ENSG00000168621	protein_coding
DAB2	5	complement(39371780..39462402)	1.38677	2.61492	1.29506e-24	1.87309e-22	ENSG00000153071	ENSG00000153071	protein_coding
FBXO4	5	41925356..41941845	1.14549	2.21221	0.000257867	0.00177666	ENSG00000151876	ENSG00000151876	protein_coding
HMGCS1	5	complement(43289497..43313614)	2.37269	5.17907	1.05907e-21	1.22354e-19	ENSG00000112972	ENSG00000112972	protein_coding
ITGA1	5	52083730..52255040	2.41717	5.34121	9.50377e-16	6.00226e-14	ENSG00000213949	ENSG00000213949	protein_coding
ITGA2	5	52285156..52390609	-1.3828	-2.60773	2.84581e-05	0.000256272	ENSG00000164171	ENSG00000164171	protein_coding
ESM1	5	complement(54273692..54318499)	-6.25998	-76.6376	1.30086e-12	5.28915e-11	ENSG00000164283	ENSG00000164283	protein_coding
IL6ST	5	complement(55230923..55290821)	1.2528	2.38303	1.16546e-20	1.23363e-18	ENSG00000134352	ENSG00000134352	protein_coding
MIER3	5	complement(56215429..56267502)	1.33492	2.52261	2.15554e-05	0.000200419	ENSG00000155545	ENSG00000155545	protein_coding
MAST4	5	65892176..66465423	-1.40984	-2.65707	2.58986e-10	7.2589e-09	ENSG00000069020	ENSG00000069020	protein_coding
MAP1B	5	71403061..71505395	1.90226	3.73799	4.23872e-39	1.43413e-36	ENSG00000131711	ENSG00000131711	protein_coding
F2R	5	76011868..76031606	1.09167	2.1312	5.56797e-11	1.76711e-09	ENSG00000181104	ENSG00000181104	protein_coding
BHMT2	5	78365540..78385289	-2.86592	-7.29	4.05337e-18	3.21336e-16	ENSG00000132840	ENSG00000132840	protein_coding
MEF2C	5	complement(88013975..88199922)	2.8445	7.18255	3.48499e-20	3.43907e-18	ENSG00000081189	ENSG00000081189	protein_coding
RHOBTB3	5	95049226..95160087	1.33139	2.51645	2.27072e-19	2.07842e-17	ENSG00000164292	ENSG00000164292	protein_coding
RGMB	5	98104354..98134347	-1.26239	-2.39893	2.41946e-17	1.7977e-15	ENSG00000174136	ENSG00000174136	protein_coding
STARD4	5	complement(110831731..110848288)	1.34945	2.54814	2.33548e-10	6.60454e-09	ENSG00000164211	ENSG00000164211	protein_coding
MARCH3	5	complement(126203406..126366500)	-1.70433	-3.25877	1.30851e-12	5.30887e-11	ENSG00000173926	ENSG00000173926	protein_coding
FBN2	5	complement(127593601..127994878)	-2.0056	-4.01556	0.00140446	0.00761164	ENSG00000138829	ENSG00000138829	protein_coding
CHSY3	5	129240165..129522327	2.27801	4.8501	8.18441e-08	1.32312e-06	ENSG00000198108	ENSG00000198108	protein_coding
JADE2	5	133860003..133918918	-1.06715	-2.09529	1.63773e-09	3.83561e-08	ENSG00000043143	ENSG00000043143	protein_coding
CXCL14	5	complement(134906373..134914969)	4.74678	26.8487	1.42238e-16	9.94461e-15	ENSG00000145824	ENSG00000145824	protein_coding
SPOCK1	5	complement(136310987..136934068)	-1.00738	-2.01026	1.8715e-17	1.40156e-15	ENSG00000152377	ENSG00000152377	protein_coding
ECSCR	5	complement(138784245..138842328)	2.56065	5.89973	0.00043722	0.0027977	ENSG00000249751	ENSG00000249751	protein_coding
SPRY4	5	complement(141689992..141706020)	-1.11272	-2.16253	5.99822e-20	5.7536e-18	ENSG00000187678	ENSG00000187678	protein_coding
AFAP1L1	5	148651434..148721365	-1.46615	-2.76283	3.95864e-05	0.000342017	ENSG00000157510	ENSG00000157510	protein_coding
TCOF1	5	149737202..149779871	-1.05885	-2.08327	2.02464e-14	1.05098e-12	ENSG00000070814	ENSG00000070814	protein_coding
GPX3	5	150400124..150408554	-1.74351	-3.3485	1.15282e-15	7.13809e-14	ENSG00000211445	ENSG00000211445	protein_coding
SLC36A1	5	150816607..150871942	-1.14051	-2.20459	3.2722e-15	1.91353e-13	ENSG00000123643	ENSG00000123643	protein_coding
ADAM19	5	complement(156822542..157002783)	1.03986	2.05603	1.61457e-07	2.45123e-06	ENSG00000135074	ENSG00000135074	protein_coding
EBF1	5	complement(158122928..158526769)	1.36828	2.58162	7.58646e-15	4.17851e-13	ENSG00000164330	ENSG00000164330	protein_coding
HMMR	5	162887209..162918947	-1.53789	-2.90369	8.98305e-09	1.78035e-07	ENSG00000072571	ENSG00000072571	protein_coding
TENM2	5	166711804..167691162	2.92396	7.58924	4.41216e-53	2.69669e-50	ENSG00000145934	ENSG00000145934	protein_coding
SLIT3	5	complement(168088745..168728133)	1.39911	2.63738	2.42358e-14	1.25122e-12	ENSG00000184347	ENSG00000184347	protein_coding
STC2	5	complement(172741716..172756506)	-1.18879	-2.27962	7.51258e-13	3.21311e-11	ENSG00000113739	ENSG00000113739	protein_coding
GPRIN1	5	complement(176022803..176037134)	-1.01895	-2.02644	0.000194752	0.00138773	ENSG00000169258	ENSG00000169258	protein_coding
RAB24	5	complement(176728199..176730745)	1.34644	2.54285	2.18904e-12	8.64078e-11	ENSG00000169228	ENSG00000169228	protein_coding
RGS14	5	176784838..176799602	3.44732	10.908	1.3659e-10	4.04371e-09	ENSG00000169220	ENSG00000169220	protein_coding
ADAMTS2	5	complement(178537852..178772431)	1.38448	2.61078	6.95594e-20	6.62282e-18	ENSG00000087116	ENSG00000087116	protein_coding
LTC4S	5	179220981..179223648	3.68897	12.8971	0.000487331	0.00306759	ENSG00000213316	ENSG00000213316	protein_coding
SQSTM1	5	179233388..179265078	-1.40553	-2.64915	5.4855e-16	3.55938e-14	ENSG00000161011	ENSG00000161011	protein_coding
SERPINB1	6	complement(2832566..2842240)	1.14659	2.21391	1.39309e-15	8.5145e-14	ENSG00000021355	ENSG00000021355	protein_coding
FARS2	6	5261277..5771813	-1.28854	-2.44281	4.20689e-08	7.21338e-07	ENSG00000145982	ENSG00000145982	protein_coding
NRN1	6	complement(5998232..6007200)	1.10499	2.15097	8.08077e-10	2.04142e-08	ENSG00000124785	ENSG00000124785	protein_coding
ELOVL2	6	complement(10980992..11044547)	4.83551	28.5519	7.22564e-12	2.56856e-10	ENSG00000197977	ENSG00000197977	protein_coding
NEDD9	6	complement(11183531..11382581)	2.53823	5.80874	4.20144e-42	1.62459e-39	ENSG00000111859	ENSG00000111859	protein_coding
HIVEP1	6	12008995..12165232	1.2139	2.31964	3.28968e-12	1.2441e-10	ENSG00000095951	ENSG00000095951	protein_coding
MYLIP	6	16129356..16148479	4.31917	19.9617	2.55965e-10	7.18484e-09	ENSG00000007944	ENSG00000007944	protein_coding
GMPR	6	16238811..16295780	-1.08343	-2.11907	0.000579255	0.00356683	ENSG00000137198	ENSG00000137198	protein_coding
ID4	6	19837617..19840915	1.45134	2.73462	4.75524e-09	1.00108e-07	ENSG00000172201	ENSG00000172201	protein_coding
FAM65B	6	complement(24797601..25042238)	4.79727	27.8049	1.53125e-26	2.56749e-24	ENSG00000111913	ENSG00000111913	protein_coding
HIST1H2AC	6	26124373..26139344	-1.43795	-2.70936	4.19027e-06	4.70617e-05	ENSG00000180573	ENSG00000180573	protein_coding
HIST1H2BJ	6	complement(27093676..27100541)	-1.99517	-3.98662	1.65685e-05	0.00015919	ENSG00000124635	ENSG00000124635	protein_coding
HIST1H2BK	6	complement(27106073..27114619)	-2.0457	-4.12873	1.17478e-17	9.01156e-16	ENSG00000197903	ENSG00000197903	protein_coding
TRIM39-RPP21	6	30297359..30314631	8.58765	384.716	0.00160857	0.00852283	ENSG00000248167	ENSG00000248167	protein_coding
MDC1	6	complement(30667584..30685666)	-1.12428	-2.17993	1.29602e-13	6.10837e-12	ENSG00000137337	ENSG00000137337	protein_coding
ATP6V1G2-DDX39B	6	complement(31497996..31514385)	2.02673	4.0748	0.000706588	0.00421793	ENSG00000254870	ENSG00000254870	protein_coding
HSPA1A	6	31783291..31785723	-1.26021	-2.39531	5.05695e-20	4.88847e-18	ENSG00000204389	ENSG00000204389	protein_coding
HSPA1B	6	31795512..31798031	-1.39063	-2.62194	1.04664e-24	1.56147e-22	ENSG00000204388	ENSG00000204388	protein_coding
NEU1	6	complement(31825436..31830683)	-1.12052	-2.17425	2.65461e-13	1.19187e-11	ENSG00000204386	ENSG00000204386	protein_coding
CFB_2	6	31895475..31919861	-3.68762	-12.885	3.54374e-10	9.64703e-09	ENSG00000243649	ENSG00000243649	protein_coding
PSMB9	6	32811913..32827362	1.10919	2.15725	9.02e-06	9.27807e-05	ENSG00000240065	ENSG00000240065	protein_coding
HLA-DPA1	6	complement(33032346..33048552)	3.59552	12.0881	5.9619e-38	1.94759e-35	ENSG00000231389	ENSG00000231389	protein_coding
HMGA1	6	34204650..34214008	-1.16791	-2.24685	4.14025e-06	4.65827e-05	ENSG00000137309	ENSG00000137309	protein_coding
C6orf106	6	complement(34555065..34664636)	-1.00282	-2.00392	1.18386e-12	4.86566e-11	ENSG00000196821	ENSG00000196821	protein_coding
UHRF1BP1	6	34759857..34850915	1.18885	2.27971	5.63166e-06	6.10779e-05	ENSG00000065060	ENSG00000065060	protein_coding
MAPK13	6	36095586..36107842	-1.04416	-2.06217	1.03928e-07	1.64093e-06	ENSG00000156711	ENSG00000156711	protein_coding
KCTD20	6	36410544..36458920	1.18726	2.27719	2.82975e-18	2.2815e-16	ENSG00000112078	ENSG00000112078	protein_coding
PI16	6	36922209..36932613	1.19121	2.28344	2.82925e-05	0.000255266	ENSG00000164530	ENSG00000164530	protein_coding
PIM1	6	37137979..37143202	2.05594	4.15816	5.86104e-10	1.5296e-08	ENSG00000137193	ENSG00000137193	protein_coding
DAAM2	6	39760142..39872648	1.51249	2.85301	3.59506e-17	2.62994e-15	ENSG00000146122	ENSG00000146122	protein_coding
PEX6	6	complement(42931608..42946958)	-1.24729	-2.37395	1.37686e-14	7.28698e-13	ENSG00000124587	ENSG00000124587	protein_coding
VEGFA	6	43737921..43754224	1.14237	2.20744	1.46763e-15	8.94121e-14	ENSG00000112715	ENSG00000112715	protein_coding
SLC29A1	6	44187242..44201888	-1.75379	-3.37243	9.53216e-15	5.20478e-13	ENSG00000112759	ENSG00000112759	protein_coding
HSP90AB1	6	44214824..44221620	-1.11093	-2.15984	2.87691e-14	1.47321e-12	ENSG00000096384	ENSG00000096384	protein_coding
TNFRSF21	6	complement(47199268..47277641)	1.81414	3.5165	1.60187e-17	1.20439e-15	ENSG00000146072	ENSG00000146072	protein_coding
PAQR8	6	52226219..52272575	1.0695	2.09871	0.000148326	0.00109097	ENSG00000170915	ENSG00000170915	protein_coding
GSTA4	6	complement(52842751..52860176)	1.31988	2.49646	4.58516e-09	9.68856e-08	ENSG00000170899	ENSG00000170899	protein_coding
ICK	6	complement(52866077..52926600)	1.00327	2.00454	3.55017e-06	4.05944e-05	ENSG00000112144	ENSG00000112144	protein_coding
PRIM2	6	57179603..57513375	-1.03179	-2.04456	8.06569e-06	8.41987e-05	ENSG00000146143	ENSG00000146143	protein_coding
CD109	6	74405508..74538040	1.15406	2.22539	7.05403e-14	3.4715e-12	ENSG00000156535	ENSG00000156535	protein_coding
COL12A1	6	complement(75794042..75915767)	1.9087	3.75471	4.34215e-20	4.24076e-18	ENSG00000111799	ENSG00000111799	protein_coding
BCKDHB	6	80816364..81055987	1.65066	3.13977	2.82313e-12	1.08499e-10	ENSG00000083123	ENSG00000083123	protein_coding
PRDM1	6	106534195..106557814	-1.55876	-2.946	1.48321e-09	3.50841e-08	ENSG00000057657	ENSG00000057657	protein_coding
AIM1	6	106959730..107018326	-1.18168	-2.2684	3.35524e-11	1.08484e-09	ENSG00000112297	ENSG00000112297	protein_coding
REV3L	6	complement(111620234..111804918)	1.13181	2.19133	1.78491e-15	1.08047e-13	ENSG00000009413	ENSG00000009413	protein_coding
TSPYL1	6	complement(116597741..116601066)	-1.23743	-2.35778	1.10632e-26	1.90559e-24	ENSG00000189241	ENSG00000189241	protein_coding
MTFR2	6	complement(136552162..136571473)	-1.55574	-2.93985	0.000287112	0.0019456	ENSG00000146410	ENSG00000146410	protein_coding
CITED2	6	complement(139693393..139695757)	1.33436	2.52163	6.41136e-22	7.66637e-20	ENSG00000164442	ENSG00000164442	protein_coding
FNDC1	6	159590429..159693141	2.02141	4.05979	8.496e-06	8.806e-05	ENSG00000164694	ENSG00000164694	protein_coding
ACAT2	6	160181360..160200144	1.05942	2.0841	4.51793e-12	1.67517e-10	ENSG00000120437	ENSG00000120437	protein_coding
ADAP1	7	complement(937540..995043)	1.72069	3.29595	4.31286e-12	1.60227e-10	ENSG00000105963	ENSG00000105963	protein_coding
GPER1	7	1121844..1133451	-1.68787	-3.22181	1.54352e-18	1.31144e-16	ENSG00000164850	ENSG00000164850	protein_coding
MAD1L1	7	complement(1855429..2272878)	-1.0999	-2.1434	5.06698e-09	1.06082e-07	ENSG00000002822	ENSG00000002822	protein_coding
FTSJ2	7	complement(2273866..2281840)	-1.26248	-2.39908	2.89928e-17	2.14581e-15	ENSG00000122687	ENSG00000122687	protein_coding
CCZ1	7	5938356..5965605	-1.71917	-3.29248	2.35238e-07	3.46853e-06	ENSG00000122674	ENSG00000122674	protein_coding
CCZ1B	7	complement(6833765..6866401)	1.0038	2.00528	3.90885e-10	1.05651e-08	ENSG00000146574	ENSG00000146574	protein_coding
STEAP1B	7	complement(22459063..22672544)	-1.30253	-2.46661	6.10257e-19	5.42842e-17	ENSG00000105889	ENSG00000105889	protein_coding
GPNMB	7	23275586..23314727	-1.15594	-2.22829	2.91124e-18	2.33726e-16	ENSG00000136235	ENSG00000136235	protein_coding
HOXA7	7	complement(27193335..27197555)	-1.29382	-2.45176	8.9496e-06	9.21566e-05	ENSG00000122592	ENSG00000122592	protein_coding
JAZF1	7	complement(27870192..28220362)	1.06619	2.09389	4.85865e-06	5.34593e-05	ENSG00000153814	ENSG00000153814	protein_coding
AQP1_2	7	30893010..30965131	1.26287	2.39972	9.78559e-08	1.55936e-06	ENSG00000240583	ENSG00000240583	protein_coding
SUGCT	7	40174575..40900362	2.62705	6.1776	1.24396e-27	2.38073e-25	ENSG00000175600	ENSG00000175600	protein_coding
GLI3	7	complement(42000548..42277469)	1.10963	2.15791	1.64428e-12	6.62853e-11	ENSG00000106571	ENSG00000106571	protein_coding
POLM	7	complement(44111846..44122139)	-1.4221	-2.67975	2.75973e-06	3.23768e-05	ENSG00000122678	ENSG00000122678	protein_coding
AEBP1	7	44143960..44154161	-1.04806	-2.06774	5.53342e-15	3.1484e-13	ENSG00000106624	ENSG00000106624	protein_coding
TNS3	7	complement(47314752..47622156)	2.05583	4.15783	2.82861e-51	1.62405e-48	ENSG00000136205	ENSG00000136205	protein_coding
KCTD7	7	66093868..66276446	1.40627	2.6505	3.1412e-18	2.51124e-16	ENSG00000243335	ENSG00000243335	protein_coding
RABGEF1	7	66147151..66276451	-1.24197	-2.36522	1.3059e-10	3.89039e-09	ENSG00000154710	ENSG00000154710	protein_coding
ABHD11	7	complement(73150424..73153197)	-1.00256	-2.00356	2.61206e-07	3.8099e-06	ENSG00000106077	ENSG00000106077	protein_coding
GTF2IRD2	7	complement(74210483..74267847)	1.85117	3.60793	5.63473e-08	9.46182e-07	ENSG00000196275	ENSG00000196275	protein_coding
ZP3	7	76026835..76071388	1.34192	2.53488	0.00190305	0.00975309	ENSG00000188372	ENSG00000188372	protein_coding
TMEM60	7	complement(77423045..77427897)	1.19045	2.28224	0.00170873	0.00893357	ENSG00000135211	ENSG00000135211	protein_coding
TFPI2	7	complement(93514709..93520303)	-1.26193	-2.39816	0.00174373	0.0090765	ENSG00000105825	ENSG00000105825	protein_coding
ZKSCAN1	7	99613204..99639312	1.11242	2.16208	2.44884e-12	9.58641e-11	ENSG00000106261	ENSG00000106261	protein_coding
MEPCE	7	100026413..100031741	-1.05091	-2.07183	7.84433e-09	1.57778e-07	ENSG00000146834	ENSG00000146834	protein_coding
SRRT	7	100472733..100486285	-1.05476	-2.07738	9.66233e-16	6.06199e-14	ENSG00000087087	ENSG00000087087	protein_coding
IMMP2L	7	complement(110303110..111202573)	1.96652	3.90826	7.01171e-08	1.15122e-06	ENSG00000184903	ENSG00000184903	protein_coding
FAM71F2	7	128312342..128326929	-1.26391	-2.40146	0.000836559	0.00485312	ENSG00000205085	ENSG00000205085	protein_coding
FLNC	7	128470431..128499328	-1.24275	-2.36649	3.14957e-19	2.85526e-17	ENSG00000128591	ENSG00000128591	protein_coding
SMO	7	128828713..128853386	1.42753	2.68986	1.11895e-06	1.43442e-05	ENSG00000128602	ENSG00000128602	protein_coding
PLXNA4	7	complement(131808091..132333447)	1.56686	2.9626	4.18963e-16	2.75628e-14	ENSG00000221866	ENSG00000221866	protein_coding
CALD1	7	134429003..134655479	1.005	2.00694	3.69103e-13	1.6378e-11	ENSG00000122786	ENSG00000122786	protein_coding
FAM180A	7	complement(135413096..135433594)	-1.61251	-3.05784	9.48395e-15	5.19342e-13	ENSG00000189320	ENSG00000189320	protein_coding
KIAA1549	7	complement(138516126..138666064)	-1.21591	-2.32287	3.4159e-08	5.95959e-07	ENSG00000122778	ENSG00000122778	protein_coding
ZNF786	7	complement(148766735..148787874)	2.10054	4.2887	3.81709e-06	4.33328e-05	ENSG00000197362	ENSG00000197362	protein_coding
ATP6V0E2	7	149570057..149577784	-1.49309	-2.81492	1.81569e-07	2.72815e-06	ENSG00000171130	ENSG00000171130	protein_coding
PRKAG2	7	complement(151253197..151574210)	1.27719	2.42366	2.75586e-07	3.99506e-06	ENSG00000106617	ENSG00000106617	protein_coding
XRCC2	7	complement(152341864..152373250)	-1.31608	-2.48988	6.75316e-05	0.000548915	ENSG00000196584	ENSG00000196584	protein_coding
KBTBD11	8	1922044..1955102	1.12126	2.17537	3.09056e-05	0.000275691	ENSG00000176595	ENSG00000176595	protein_coding
FAM86B1	8	complement(12039605..12051642)	-1.30572	-2.47207	1.98868e-06	2.40303e-05	ENSG00000186523	ENSG00000186523	protein_coding
PSD3	8	complement(18384811..18942240)	1.21264	2.31762	8.54702e-14	4.1417e-12	ENSG00000156011	ENSG00000156011	protein_coding
SH2D4A	8	19171128..19253729	1.10897	2.15692	6.64701e-11	2.09204e-09	ENSG00000104611	ENSG00000104611	protein_coding
LZTS1	8	complement(20103676..20161474)	3.71319	13.1154	2.01346e-50	1.03105e-47	ENSG00000061337	ENSG00000061337	protein_coding
NUDT18	8	complement(21964383..21966932)	1.38829	2.61768	0.000301651	0.00203033	ENSG00000173566	ENSG00000173566	protein_coding
REEP4	8	complement(21995533..21999464)	-1.31129	-2.48163	4.11348e-17	2.97473e-15	ENSG00000168476	ENSG00000168476	protein_coding
AC037459.4	8	22446787..22459597	1.00154	2.00214	3.71017e-07	5.23429e-06	ENSG00000248235	ENSG00000248235	protein_coding
DPYSL2	8	26371791..26515694	1.03845	2.05402	2.29508e-12	9.02177e-11	ENSG00000092964	ENSG00000092964	protein_coding
CLU	8	complement(27454434..27472548)	-1.61029	-3.05314	2.7395e-31	6.74096e-29	ENSG00000120885	ENSG00000120885	protein_coding
SCARA3	8	27491385..27534293	1.03867	2.05433	3.12064e-08	5.49506e-07	ENSG00000168077	ENSG00000168077	protein_coding
GPR124	8	37641709..37702414	1.39196	2.62434	3.69136e-29	8.13257e-27	ENSG00000020181	ENSG00000020181	protein_coding
PLAT	8	complement(42032236..42065242)	-1.13472	-2.19576	6.87203e-08	1.13025e-06	ENSG00000104368	ENSG00000104368	protein_coding
POMK	8	42948658..42978577	1.14636	2.21354	2.34272e-06	2.79694e-05	ENSG00000185900	ENSG00000185900	protein_coding
CEBPD	8	complement(48649471..48651648)	3.41529	10.6685	6.72354e-76	1.27391e-72	ENSG00000221869	ENSG00000221869	protein_coding
SNAI2	8	complement(49830249..49834299)	1.45909	2.74936	7.5314e-21	8.201e-19	ENSG00000019549	ENSG00000019549	protein_coding
RGS20	8	54764368..54871863	-2.92232	-7.58062	1.14025e-12	4.71709e-11	ENSG00000147509	ENSG00000147509	protein_coding
PENK	8	complement(57349233..57359293)	-2.24649	-4.74526	2.98286e-08	5.27697e-07	ENSG00000181195	ENSG00000181195	protein_coding
UBXN2B	8	59323823..59364060	1.15361	2.2247	1.56105e-06	1.93315e-05	ENSG00000215114	ENSG00000215114	protein_coding
SULF1	8	70378859..70573150	2.7057	6.52373	5.57538e-71	8.1259e-68	ENSG00000137573	ENSG00000137573	protein_coding
ZFHX4	8	77593454..77779521	1.57288	2.97499	4.29868e-20	4.22006e-18	ENSG00000091656	ENSG00000091656	protein_coding
STMN2	8	80523049..80578410	3.01597	8.08902	4.10703e-14	2.06957e-12	ENSG00000104435	ENSG00000104435	protein_coding
C8orf59	8	complement(86126311..86132650)	1.39089	2.6224	2.06501e-18	1.71604e-16	ENSG00000176731	ENSG00000176731	protein_coding
CA13	8	86132816..86196302	2.31962	4.99199	4.68425e-12	1.73176e-10	ENSG00000185015	ENSG00000185015	protein_coding
SDC2	8	97505579..97624000	2.14392	4.41962	5.12772e-56	4.04812e-53	ENSG00000169439	ENSG00000169439	protein_coding
OSR2	8	99956631..99964332	-1.49078	-2.81041	1.33337e-09	3.18179e-08	ENSG00000164920	ENSG00000164920	protein_coding
FBXO43	8	complement(101145588..101158028)	-1.51238	-2.85279	0.000896383	0.00514816	ENSG00000156509	ENSG00000156509	protein_coding
NCALD	8	complement(102698771..103137135)	1.30596	2.47248	1.81288e-13	8.29677e-12	ENSG00000104490	ENSG00000104490	protein_coding
ANGPT1	8	complement(108261721..108510283)	1.45222	2.73629	1.82214e-08	3.37148e-07	ENSG00000154188	ENSG00000154188	protein_coding
SNTB1	8	complement(121547985..121825513)	1.6783	3.2005	2.01009e-11	6.74073e-10	ENSG00000172164	ENSG00000172164	protein_coding
HAS2	8	complement(122624356..122653630)	-1.97369	-3.92772	1.42684e-34	3.86204e-32	ENSG00000170961	ENSG00000170961	protein_coding
TMEM65	8	complement(125324231..125384933)	1.12081	2.17469	0.00015901	0.00115965	ENSG00000164983	ENSG00000164983	protein_coding
WISP1	8	134203282..134242587	4.17743	18.0939	3.66139e-23	4.75153e-21	ENSG00000104415	ENSG00000104415	protein_coding
FAM83H	8	complement(144806103..144815971)	-2.4172	-5.34135	7.27352e-12	2.58074e-10	ENSG00000180921	ENSG00000180921	protein_coding
FAM203A	8	145192672..145195746	-1.08789	-2.12563	2.21005e-06	2.64856e-05	ENSG00000235173	ENSG00000235173	protein_coding
KM-PA-2	8	complement(145317003..145331153)	-1.29012	-2.44548	1.39902e-14	7.38364e-13	ENSG00000204775	ENSG00000204775	protein_coding
FAM203B	8	145437880..145440835	-2.38721	-5.23144	0.000183195	0.00131477	ENSG00000230567	ENSG00000230567	protein_coding
FOXH1	8	complement(145698795..145701718)	-5.23617	-37.6917	1.81052e-05	0.000172555	ENSG00000160973	ENSG00000160973	protein_coding
KIAA1432	9	5629025..5776557	1.16717	2.2457	7.08912e-14	3.47973e-12	ENSG00000107036	ENSG00000107036	protein_coding
TEK	9	27109139..27230173	2.53489	5.79534	2.06155e-09	4.74608e-08	ENSG00000120156	ENSG00000120156	protein_coding
PRSS3	9	33750515..33799230	-4.86106	-29.0619	1.76103e-08	3.27762e-07	ENSG00000010438	ENSG00000010438	protein_coding
KIF24	9	complement(34252379..34329198)	-1.20563	-2.30638	1.94027e-06	2.35054e-05	ENSG00000186638	ENSG00000186638	protein_coding
NUDT2	9	34329504..34343709	1.46981	2.76986	3.36885e-14	1.70668e-12	ENSG00000164978	ENSG00000164978	protein_coding
IL11RA	9	34650699..34661889	1.35922	2.56547	5.96851e-15	3.38579e-13	ENSG00000137070	ENSG00000137070	protein_coding
CCIN	9	36169389..36171329	-1.68322	-3.21144	5.44186e-06	5.92909e-05	ENSG00000185972	ENSG00000185972	protein_coding
ALDH1A1	9	complement(75515578..75695358)	7.54936	187.319	6.01263e-20	5.7536e-18	ENSG00000165092	ENSG00000165092	protein_coding
GAS1	9	complement(89559279..89562104)	1.38488	2.61151	2.69683e-10	7.51425e-09	ENSG00000180447	ENSG00000180447	protein_coding
CDC14B	9	complement(99252523..99382112)	1.14875	2.21721	3.04187e-12	1.15964e-10	ENSG00000081377	ENSG00000081377	protein_coding
C9orf156	9	complement(100666771..100684852)	-1.14705	-2.2146	2.61275e-05	0.000238572	ENSG00000136932	ENSG00000136932	protein_coding
GABBR2	9	complement(101050391..101471479)	-1.88908	-3.70398	2.03015e-16	1.38864e-14	ENSG00000136928	ENSG00000136928	protein_coding
STX17	9	102668915..102732618	1.28325	2.43387	2.18998e-08	3.97449e-07	ENSG00000136874	ENSG00000136874	protein_coding
KLF4	9	complement(110247133..110252763)	-1.22951	-2.34488	2.60017e-07	3.79548e-06	ENSG00000136826	ENSG00000136826	protein_coding
PALM2-AKAP2	9	112542589..112934792	2.35734	5.12425	6.18025e-17	4.40215e-15	ENSG00000157654	ENSG00000157654	protein_coding
SVEP1	9	complement(113127531..113342160)	1.47178	2.77363	1.22057e-20	1.27768e-18	ENSG00000165124	ENSG00000165124	protein_coding
SLC31A2	9	115913222..115926417	-1.45826	-2.74777	9.23522e-09	1.8227e-07	ENSG00000136867	ENSG00000136867	protein_coding
HDHD3	9	complement(116135699..116139279)	-1.23302	-2.35058	0.000153306	0.0011228	ENSG00000119431	ENSG00000119431	protein_coding
ZNF618	9	116638562..116818871	1.33901	2.52978	1.09912e-15	6.85033e-14	ENSG00000157657	ENSG00000157657	protein_coding
AKNA	9	complement(117096436..117156685)	1.33796	2.52793	4.89485e-07	6.77944e-06	ENSG00000106948	ENSG00000106948	protein_coding
TNC	9	complement(117782806..117880536)	1.83534	3.56855	1.75877e-27	3.33235e-25	ENSG00000041982	ENSG00000041982	protein_coding
PAPPA	9	118916083..119164601	1.86078	3.63205	6.08523e-27	1.07754e-24	ENSG00000182752	ENSG00000182752	protein_coding
PAPPA-AS1	9	complement(119160439..119162885)	2.72958	6.63264	1.14436e-05	0.000114418	ENSG00000256040	ENSG00000256040	protein_coding
PTGS1	9	125132824..125157982	-1.82253	-3.53702	4.78203e-37	1.39393e-34	ENSG00000095303	ENSG00000095303	protein_coding
STRBP	9	complement(125871779..126030855)	-1.17562	-2.2589	6.26614e-06	6.68494e-05	ENSG00000165209	ENSG00000165209	protein_coding
PBX3	9	128509624..128729656	-1.20145	-2.29971	6.40403e-11	2.02229e-09	ENSG00000167081	ENSG00000167081	protein_coding
FAM102A	9	complement(130702858..130742792)	-1.06773	-2.09613	7.27186e-08	1.18981e-06	ENSG00000167106	ENSG00000167106	protein_coding
SWI5	9	131037658..131051269	1.07888	2.11239	1.21155e-08	2.33522e-07	ENSG00000175854	ENSG00000175854	protein_coding
WDR34	9	complement(131395940..131419066)	-1.07108	-2.101	3.24518e-14	1.64843e-12	ENSG00000119333	ENSG00000119333	protein_coding
PHYHD1	9	131683174..131704320	1.19533	2.28997	1.32679e-10	3.93408e-09	ENSG00000175287	ENSG00000175287	protein_coding
PTGES	9	complement(132500610..132515326)	1.45874	2.74868	0.000171958	0.0012445	ENSG00000148344	ENSG00000148344	protein_coding
NACC2	9	complement(138898383..138987131)	1.10047	2.14424	5.30648e-18	4.13752e-16	ENSG00000148411	ENSG00000148411	protein_coding
TRAF2	9	139776364..139821059	-1.39406	-2.62817	1.24401e-09	2.98735e-08	ENSG00000127191	ENSG00000127191	protein_coding
PTGDS	9	139871956..139879887	-4.13892	-17.6172	1.24659e-59	1.18096e-56	ENSG00000107317	ENSG00000107317	protein_coding
UAP1L1	9	139971953..139978991	-1.04017	-2.05647	3.11865e-07	4.47984e-06	ENSG00000197355	ENSG00000197355	protein_coding
NDOR1	9	140100147..140111461	-1.21446	-2.32054	1.05468e-06	1.35478e-05	ENSG00000188566	ENSG00000188566	protein_coding
TOR4A	9	140172201..140177093	-3.00781	-8.04342	7.50306e-20	7.07266e-18	ENSG00000198113	ENSG00000198113	protein_coding
PFKP	10	3108525..3179904	-1.4186	-2.67326	6.78606e-16	4.35849e-14	ENSG00000067057	ENSG00000067057	protein_coding
AKR1C1	10	4934796..5025475	-4.53966	-23.258	3.01272e-166	2.8541e-162	ENSG00000187134	ENSG00000187134	protein_coding
AKR1C2	10	complement(5029967..5060223)	-1.98489	-3.95833	0.000365199	0.00239275	ENSG00000151632	ENSG00000151632	protein_coding
AKR1C3	10	5077546..5149878	-2.36072	-5.13627	1.43442e-11	4.91465e-10	ENSG00000196139	ENSG00000196139	protein_coding
IL15RA	10	complement(5990855..6020150)	-1.21348	-2.31897	8.42634e-05	0.000669408	ENSG00000134470	ENSG00000134470	protein_coding
ITGA8	10	complement(15555948..15762124)	3.26086	9.58553	1.59867e-11	5.43804e-10	ENSG00000077943	ENSG00000077943	protein_coding
CASC10	10	complement(21781587..21786191)	1.67615	3.19575	6.70317e-15	3.7504e-13	ENSG00000204682	ENSG00000204682	protein_coding
PDSS1	10	26986588..27035727	-1.17574	-2.25908	3.16472e-06	3.66291e-05	ENSG00000148459	ENSG00000148459	protein_coding
BAMBI	10	28966271..28971868	1.01558	2.02172	0.0016427	0.00866972	ENSG00000095739	ENSG00000095739	protein_coding
SVIL	10	complement(29746267..30025710)	-2.66537	-6.3439	1.32639e-26	2.24385e-24	ENSG00000197321	ENSG00000197321	protein_coding
ZNF438	10	complement(31109136..31320866)	1.43151	2.69728	9.55165e-05	0.000749069	ENSG00000183621	ENSG00000183621	protein_coding
C10orf10	10	complement(45466429..45474258)	2.16573	4.48692	2.81781e-12	1.08499e-10	ENSG00000165507	ENSG00000165507	protein_coding
SYT15	10	complement(46955444..46971400)	1.95304	3.8719	1.05518e-10	3.20907e-09	ENSG00000204176	ENSG00000204176	protein_coding
ARHGAP22	10	complement(49654077..49864310)	-1.95825	-3.88589	4.9601e-46	2.18556e-43	ENSG00000128805	ENSG00000128805	protein_coding
AGAP8	10	complement(51224681..51371321)	1.74148	3.34378	7.36064e-05	0.000594468	ENSG00000174194	ENSG00000174194	protein_coding
ZWINT	10	complement(58116989..58121036)	-1.43229	-2.69875	1.89628e-15	1.1406e-13	ENSG00000122952	ENSG00000122952	protein_coding
BICC1	10	60272900..60591195	1.10419	2.14978	3.05744e-11	9.97063e-10	ENSG00000122870	ENSG00000122870	protein_coding
RHOBTB1	10	complement(62629196..62761198)	1.67544	3.19416	3.33667e-21	3.67557e-19	ENSG00000072422	ENSG00000072422	protein_coding
SRGN	10	70847862..70864567	-2.06445	-4.18275	0.000278604	0.00189609	ENSG00000122862	ENSG00000122862	protein_coding
H2AFY2	10	71812552..71872036	1.49501	2.81866	3.94075e-14	1.99108e-12	ENSG00000099284	ENSG00000099284	protein_coding
AIFM2	10	complement(71857979..71892690)	-1.39304	-2.62632	3.97269e-13	1.75866e-11	ENSG00000042286	ENSG00000042286	protein_coding
UNC5B	10	72972327..73062621	1.06907	2.09808	0.000163861	0.00119136	ENSG00000107731	ENSG00000107731	protein_coding
C10orf54	10	complement(73507316..73533255)	2.89569	7.44198	1.82602e-42	7.20784e-40	ENSG00000107738	ENSG00000107738	protein_coding
NUDT13	10	74870217..74891586	1.25811	2.39183	0.00176905	0.00917554	ENSG00000166321	ENSG00000166321	protein_coding
PLAU	10	75668935..75677255	1.18874	2.27953	9.90729e-15	5.36692e-13	ENSG00000122861	ENSG00000122861	protein_coding
VCL	10	75757872..75879918	1.39733	2.63414	7.23196e-22	8.564e-20	ENSG00000035403	ENSG00000035403	protein_coding
ZNF503	10	complement(77157588..77161664)	1.16744	2.24612	8.70121e-11	2.68505e-09	ENSG00000165655	ENSG00000165655	protein_coding
TMEM254	10	81838402..81852313	1.02774	2.03882	2.37265e-07	3.49298e-06	ENSG00000133678	ENSG00000133678	protein_coding
PLAC9	10	81891438..81905115	1.18509	2.27378	3.95463e-12	1.4808e-10	ENSG00000189129	ENSG00000189129	protein_coding
SNCG	10	88718375..88723017	-1.74459	-3.35098	4.30633e-05	0.000369121	ENSG00000173267	ENSG00000173267	protein_coding
STAMBPL1	10	90639491..90734910	-1.01396	-2.01944	2.68737e-05	0.000243975	ENSG00000138134	ENSG00000138134	protein_coding
CH25H	10	complement(90965694..90967071)	1.40533	2.64879	6.64429e-09	1.35803e-07	ENSG00000138135	ENSG00000138135	protein_coding
LIPA	10	complement(90973326..91174314)	1.11086	2.15975	1.66123e-13	7.69569e-12	ENSG00000107798	ENSG00000107798	protein_coding
IFIT3	10	91087651..91100728	1.28189	2.43158	0.000144415	0.00106509	ENSG00000119917	ENSG00000119917	protein_coding
ANKRD2	10	99332198..99343641	-2.04887	-4.13781	1.06617e-05	0.000107508	ENSG00000165887	ENSG00000165887	protein_coding
LOXL4	10	complement(100007447..100028007)	-1.25067	-2.37951	3.46062e-13	1.53916e-11	ENSG00000138131	ENSG00000138131	protein_coding
DNMBP	10	complement(101635334..101769676)	-1.03269	-2.04584	1.084e-10	3.28617e-09	ENSG00000107554	ENSG00000107554	protein_coding
SCD	10	102106881..102124591	2.38653	5.22899	2.30476e-60	2.29833e-57	ENSG00000099194	ENSG00000099194	protein_coding
DUSP5	10	112257596..112271302	-1.38131	-2.60505	3.78669e-17	2.75948e-15	ENSG00000138166	ENSG00000138166	protein_coding
ADRA2A	10	112836790..112840658	-1.30261	-2.46675	7.14818e-08	1.1716e-06	ENSG00000150594	ENSG00000150594	protein_coding
GPAM	10	complement(113909624..113975135)	1.03606	2.05062	6.31598e-06	6.72675e-05	ENSG00000119927	ENSG00000119927	protein_coding
GFRA1	10	complement(117816444..118032979)	2.2394	4.72202	3.46816e-31	8.31788e-29	ENSG00000151892	ENSG00000151892	protein_coding
EMX2	10	119301955..119309056	1.10231	2.14698	7.89831e-11	2.45547e-09	ENSG00000170370	ENSG00000170370	protein_coding
BAG3	10	121410882..121437331	-1.14591	-2.21286	7.12484e-16	4.56062e-14	ENSG00000151929	ENSG00000151929	protein_coding
HTRA1	10	124221041..124274424	-1.05386	-2.07608	8.77382e-07	1.14884e-05	ENSG00000166033	ENSG00000166033	protein_coding
CHST15	10	complement(125767184..125853206)	-6.77173	-109.268	6.28261e-27	1.10219e-24	ENSG00000182022	ENSG00000182022	protein_coding
EBF3	10	complement(131633547..131762105)	-1.21119	-2.31528	1.44406e-05	0.000140671	ENSG00000108001	ENSG00000108001	protein_coding
FUOM	10	complement(135168658..135171529)	1.95095	3.86629	3.5639e-19	3.20024e-17	ENSG00000148803	ENSG00000148803	protein_coding
ATHL1	11	289135..296107	1.09819	2.14085	1.51091e-06	1.88213e-05	ENSG00000142102	ENSG00000142102	protein_coding
IFITM2	11	307631..315272	1.63076	3.09676	3.26231e-37	9.96951e-35	ENSG00000185201	ENSG00000185201	protein_coding
IFITM1	11	313506..315272	2.81963	7.0598	9.42051e-20	8.74953e-18	ENSG00000185885	ENSG00000185885	protein_coding
IFITM3	11	complement(319669..327537)	1.93245	3.81702	2.45799e-41	8.95608e-39	ENSG00000142089	ENSG00000142089	protein_coding
PTDSS2	11	448268..491393	-1.12147	-2.17569	1.77875e-10	5.14535e-09	ENSG00000174915	ENSG00000174915	protein_coding
EPS8L2	11	694438..727727	-1.20692	-2.30844	5.1733e-12	1.89591e-10	ENSG00000177106	ENSG00000177106	protein_coding
IFITM10	11	complement(1753640..1771821)	-2.17533	-4.51688	6.68209e-10	1.72072e-08	ENSG00000244242	ENSG00000244242	protein_coding
SLC22A18	11	2920951..2946476	1.14562	2.21242	6.8262e-07	9.16626e-06	ENSG00000110628	ENSG00000110628	protein_coding
TRIM5	11	complement(5684425..5959849)	1.03947	2.05548	1.61625e-07	2.4518e-06	ENSG00000132256	ENSG00000132256	protein_coding
ADM	11	10326227..10328944	2.07903	4.22524	4.63495e-37	1.37216e-34	ENSG00000148926	ENSG00000148926	protein_coding
AMPD3	11	10329860..10529126	1.08537	2.12192	9.95512e-06	0.0001013	ENSG00000133805	ENSG00000133805	protein_coding
RNF141	11	complement(10533225..10562777)	1.09092	2.1301	1.79849e-13	8.25955e-12	ENSG00000110315	ENSG00000110315	protein_coding
MRVI1	11	complement(10594638..10715535)	2.8718	7.31977	1.29143e-53	8.43751e-51	ENSG00000072952	ENSG00000072952	protein_coding
LGR4	11	complement(27387508..27494322)	3.08153	8.46513	3.9399e-47	1.82072e-44	ENSG00000205213	ENSG00000205213	protein_coding
BDNF	11	complement(27676440..27743605)	1.31461	2.48735	1.34585e-11	4.62792e-10	ENSG00000176697	ENSG00000176697	protein_coding
KIF18A	11	complement(28042167..28129855)	1.02304	2.03219	0.00156193	0.00831552	ENSG00000121621	ENSG00000121621	protein_coding
METTL15	11	28129795..28355054	1.2269	2.34064	2.59535e-08	4.64783e-07	ENSG00000169519	ENSG00000169519	protein_coding
FJX1	11	35639735..35642419	-1.99713	-3.99205	3.06242e-43	1.23455e-40	ENSG00000179431	ENSG00000179431	protein_coding
ACCS	11	44087475..44105772	1.28357	2.4344	4.95043e-08	8.3597e-07	ENSG00000110455	ENSG00000110455	protein_coding
TSPAN18	11	44748015..44953972	7.50326	181.428	7.58203e-44	3.12297e-41	ENSG00000157570	ENSG00000157570	protein_coding
MDK	11	46402306..46405375	2.29627	4.91186	8.70588e-25	1.30913e-22	ENSG00000110492	ENSG00000110492	protein_coding
PTPRJ	11	48002113..48189670	1.35224	2.55308	9.67652e-10	2.40605e-08	ENSG00000149177	ENSG00000149177	protein_coding
LPXN	11	complement(58294344..58345693)	-1.16929	-2.24901	1.29918e-12	5.28915e-11	ENSG00000110031	ENSG00000110031	protein_coding
CCDC86	11	60609544..60618554	-1.44814	-2.72857	1.55013e-21	1.7587e-19	ENSG00000110104	ENSG00000110104	protein_coding
TMEM132A	11	60691935..60704631	1.58673	3.00369	1.08352e-07	1.70086e-06	ENSG00000006118	ENSG00000006118	protein_coding
CYB561A3	11	complement(61116217..61129771)	-1.01295	-2.01803	1.52935e-12	6.19156e-11	ENSG00000162144	ENSG00000162144	protein_coding
FADS2	11	61560452..61634826	1.73032	3.31802	6.31687e-29	1.32984e-26	ENSG00000134824	ENSG00000134824	protein_coding
FADS1	11	complement(61567099..61596790)	1.0493	2.06952	1.89578e-12	7.61002e-11	ENSG00000149485	ENSG00000149485	protein_coding
RCOR2	11	complement(63678693..63684316)	1.54615	2.92036	0.000416725	0.00268014	ENSG00000167771	ENSG00000167771	protein_coding
COX8A	11	63742079..63744015	1.21521	2.32174	7.65e-17	5.38828e-15	ENSG00000176340	ENSG00000176340	protein_coding
STIP1	11	63952744..63972015	-1.19332	-2.28678	3.13284e-15	1.83771e-13	ENSG00000168439	ENSG00000168439	protein_coding
RP11-399J13.3	11	64781654..64808042	8.5168	366.278	2.47787e-29	5.52332e-27	ENSG00000273003	ENSG00000273003	protein_coding
SNX15	11	64794880..64808044	-1.30483	-2.47054	1.02377e-07	1.61914e-06	ENSG00000110025	ENSG00000110025	protein_coding
CDCA5	11	complement(64833772..64851636)	-1.23442	-2.35287	8.37588e-14	4.06917e-12	ENSG00000146670	ENSG00000146670	protein_coding
FOSL1	11	complement(65659520..65668044)	-1.26568	-2.4044	2.87134e-13	1.2831e-11	ENSG00000175592	ENSG00000175592	protein_coding
SART1	11	65729160..65747299	-1.01247	-2.01737	9.19222e-12	3.20746e-10	ENSG00000175467	ENSG00000175467	protein_coding
BRMS1	11	complement(66104804..66112596)	-1.353	-2.55443	9.99729e-17	7.01551e-15	ENSG00000174744	ENSG00000174744	protein_coding
RAD9A	11	67159176..67165881	-1.20332	-2.3027	1.44223e-07	2.20905e-06	ENSG00000172613	ENSG00000172613	protein_coding
LRP5	11	68080077..68216743	1.0245	2.03426	8.19213e-08	1.32324e-06	ENSG00000162337	ENSG00000162337	protein_coding
GAL	11	68451247..68458643	-2.98698	-7.92814	0.000242389	0.00168163	ENSG00000069482	ENSG00000069482	protein_coding
MYEOV	11	69061605..69182494	-1.65954	-3.15915	1.37314e-07	2.11692e-06	ENSG00000172927	ENSG00000172927	protein_coding
DHCR7	11	complement(71139239..71163914)	1.18055	2.26663	2.32297e-18	1.89713e-16	ENSG00000172893	ENSG00000172893	protein_coding
CLPB	11	complement(72003469..72145692)	-1.20951	-2.31259	1.19927e-12	4.91831e-11	ENSG00000162129	ENSG00000162129	protein_coding
P4HA3	11	complement(73946846..74022702)	-1.72897	-3.3149	6.83099e-09	1.39469e-07	ENSG00000149380	ENSG00000149380	protein_coding
FZD4	11	complement(86656721..86666433)	2.10289	4.29568	6.03723e-12	2.18487e-10	ENSG00000174804	ENSG00000174804	protein_coding
RAB38	11	complement(87846410..87908635)	-3.47899	-11.1502	5.34314e-07	7.3413e-06	ENSG00000123892	ENSG00000123892	protein_coding
CTSC	11	complement(88026760..88070955)	-1.98501	-3.95865	9.06277e-23	1.15243e-20	ENSG00000109861	ENSG00000109861	protein_coding
ENDOD1	11	94822974..94865809	1.04568	2.06434	7.80823e-10	1.97784e-08	ENSG00000149218	ENSG00000149218	protein_coding
MMP10	11	complement(102641234..102651359)	-3.61552	-12.2569	1.24351e-14	6.6556e-13	ENSG00000166670	ENSG00000166670	protein_coding
MMP1	11	complement(102660651..102668891)	-1.00014	-2.00019	4.29962e-07	6.00774e-06	ENSG00000196611	ENSG00000196611	protein_coding
CARD16	11	complement(104912053..104972158)	-2.47847	-5.57305	8.96579e-06	9.22731e-05	ENSG00000204397	ENSG00000204397	protein_coding
ZC3H12C	11	109964087..110042566	1.01077	2.01499	9.5801e-06	9.79569e-05	ENSG00000149289	ENSG00000149289	protein_coding
C11orf1	11	111749659..111756699	1.46456	2.75979	9.19238e-05	0.00072359	ENSG00000137720	ENSG00000137720	protein_coding
HSPB2	11	111782966..111789574	1.02873	2.04023	1.67288e-08	3.13433e-07	ENSG00000170276	ENSG00000170276	protein_coding
DIXDC1	11	111797868..111893308	1.46218	2.75524	1.76517e-11	5.96163e-10	ENSG00000150764	ENSG00000150764	protein_coding
NNMT	11	114128509..114184007	1.0999	2.1434	4.05906e-12	1.51392e-10	ENSG00000166741	ENSG00000166741	protein_coding
H2AFX	11	complement(118964564..118966177)	-1.15263	-2.22319	1.99469e-10	5.72626e-09	ENSG00000188486	ENSG00000188486	protein_coding
MCAM	11	complement(119179241..119192231)	1.36296	2.57212	2.69312e-13	1.2063e-11	ENSG00000076706	ENSG00000076706	protein_coding
C1QTNF5	11	complement(119209652..119217383)	1.53336	2.8946	8.06908e-13	3.43562e-11	ENSG00000223953	ENSG00000223953	protein_coding
HSPA8	11	complement(122928197..122933938)	-1.53239	-2.89264	1.2683e-24	1.8485e-22	ENSG00000109971	ENSG00000109971	protein_coding
CDON	11	complement(125825691..125933230)	1.74846	3.35999	4.55772e-08	7.76574e-07	ENSG00000064309	ENSG00000064309	protein_coding
WNT5B	12	1639057..1756409	-1.65235	-3.14344	5.92058e-18	4.59743e-16	ENSG00000111186	ENSG00000111186	protein_coding
CACNA1C	12	2079952..2802108	1.05629	2.07958	4.9022e-13	2.13522e-11	ENSG00000151067	ENSG00000151067	protein_coding
FKBP4	12	2904119..2914576	-1.54827	-2.92467	8.86831e-29	1.84646e-26	ENSG00000004478	ENSG00000004478	protein_coding
NTF3	12	5541278..5630702	1.85808	3.62525	5.68312e-10	1.49139e-08	ENSG00000185652	ENSG00000185652	protein_coding
CD9	12	6308881..6347425	4.48476	22.3897	8.63924e-68	1.02305e-64	ENSG00000010278	ENSG00000010278	protein_coding
ENO2	12	7022909..7032861	-1.3054	-2.47152	2.92689e-15	1.73299e-13	ENSG00000111674	ENSG00000111674	protein_coding
MFAP5	12	complement(8789942..8815484)	1.39485	2.62962	1.81566e-21	2.03558e-19	ENSG00000197614	ENSG00000197614	protein_coding
ARHGDIB	12	complement(15094951..15114662)	1.54906	2.92626	7.37296e-09	1.49727e-07	ENSG00000111348	ENSG00000111348	protein_coding
KCNJ8	12	complement(21917889..21928515)	-1.01254	-2.01747	4.59921e-06	5.093e-05	ENSG00000121361	ENSG00000121361	protein_coding
ABCC9	12	complement(21950335..22094336)	-1.53761	-2.90313	3.33985e-10	9.15776e-09	ENSG00000069431	ENSG00000069431	protein_coding
CPNE8	12	complement(39040624..39301232)	-1.40485	-2.6479	3.08049e-05	0.000274922	ENSG00000139117	ENSG00000139117	protein_coding
SLC38A2	12	complement(46751972..46766650)	1.24215	2.36551	4.48632e-18	3.54176e-16	ENSG00000134294	ENSG00000134294	protein_coding
GALNT6	12	complement(51745031..51786651)	-1.09622	-2.13793	1.2151e-11	4.20887e-10	ENSG00000139629	ENSG00000139629	protein_coding
SCN8A	12	51984050..52206648	1.16328	2.23966	1.29032e-12	5.28029e-11	ENSG00000196876	ENSG00000196876	protein_coding
AC068987.1	12	52203789..52206636	-1.15467	-2.22634	0.00138908	0.00753905	ENSG00000260415	ENSG00000260415	protein_coding
KRT18	12	53342655..53346685	2.653	6.28976	1.97218e-30	4.67085e-28	ENSG00000111057	ENSG00000111057	protein_coding
MFSD5	12	53645035..53648189	-1.2185	-2.32705	7.85445e-13	3.35176e-11	ENSG00000182544	ENSG00000182544	protein_coding
NPFF	12	complement(53900474..53901422)	-3.12996	-8.75412	0.000191916	0.00137165	ENSG00000139574	ENSG00000139574	protein_coding
HOXC11	12	54366910..54371427	1.14524	2.21183	1.85489e-09	4.31221e-08	ENSG00000123388	ENSG00000123388	protein_coding
HOXC4_1	12	54410715..54449813	1.6158	3.06482	2.31369e-09	5.23121e-08	ENSG00000198353	ENSG00000198353	protein_coding
RDH5	12	56114151..56118489	-1.89885	-3.72915	0.000283511	0.00192603	ENSG00000135437	ENSG00000135437	protein_coding
NXPH4	12	57610578..57620232	-1.34776	-2.54517	0.000795699	0.00466464	ENSG00000182379	ENSG00000182379	protein_coding
METTL21B	12	58165275..58176324	1.64136	3.11961	2.51664e-06	2.98204e-05	ENSG00000123427	ENSG00000123427	protein_coding
SLC16A7	12	59989848..60176395	1.67252	3.18771	1.67811e-11	5.68786e-10	ENSG00000118596	ENSG00000118596	protein_coding
E2F7	12	complement(77415027..77459360)	-1.12654	-2.18334	5.06566e-10	1.3395e-08	ENSG00000165891	ENSG00000165891	protein_coding
KITLG	12	complement(88886570..88974628)	1.3219	2.49996	1.31762e-20	1.3717e-18	ENSG00000049130	ENSG00000049130	protein_coding
LUM	12	complement(91496406..91505608)	1.31126	2.48158	0.000469295	0.00297581	ENSG00000139329	ENSG00000139329	protein_coding
SOCS2	12	93963590..93977263	3.33597	10.0978	2.87292e-54	2.01605e-51	ENSG00000120833	ENSG00000120833	protein_coding
PLXNC1	12	94542499..94701451	1.39457	2.62909	3.93851e-05	0.000340588	ENSG00000136040	ENSG00000136040	protein_coding
PARPBP	12	102513956..102591298	-1.18522	-2.27397	0.000111245	0.000849639	ENSG00000185480	ENSG00000185480	protein_coding
GLT8D2	12	complement(104382762..104457961)	1.09842	2.1412	2.3347e-12	9.1585e-11	ENSG00000120820	ENSG00000120820	protein_coding
HCFC2	12	104458235..104498639	1.06853	2.09729	1.341e-05	0.000131648	ENSG00000111727	ENSG00000111727	protein_coding
NFYB	12	complement(104510855..104532067)	1.3676	2.5804	1.42821e-08	2.71416e-07	ENSG00000120837	ENSG00000120837	protein_coding
NUAK1	12	complement(106457118..106533811)	2.36699	5.15863	3.28964e-20	3.28046e-18	ENSG00000074590	ENSG00000074590	protein_coding
TMEM119	12	complement(108983622..108992096)	2.48503	5.59845	4.66856e-56	3.84588e-53	ENSG00000183160	ENSG00000183160	protein_coding
TRPV4	12	complement(110220890..110271212)	-1.07956	-2.11339	3.91277e-05	0.000338827	ENSG00000111199	ENSG00000111199	protein_coding
TCHP	12	110338069..110421646	-1.49072	-2.8103	1.86078e-19	1.71146e-17	ENSG00000139437	ENSG00000139437	protein_coding
OAS3	12	113376157..113411054	-1.8649	-3.64242	1.45074e-05	0.000141105	ENSG00000111331	ENSG00000111331	protein_coding
TBX5	12	complement(114791736..114846247)	-3.33188	-10.0692	4.62203e-29	1.00659e-26	ENSG00000089225	ENSG00000089225	protein_coding
TBX3	12	complement(115108059..115121969)	-1.35729	-2.56203	6.69389e-21	7.33116e-19	ENSG00000135111	ENSG00000135111	protein_coding
MED13L	12	complement(116395711..116715143)	1.3909	2.62241	6.44029e-23	8.24488e-21	ENSG00000123066	ENSG00000123066	protein_coding
RFC5	12	118451393..118470935	-1.06583	-2.09337	8.55893e-13	3.63601e-11	ENSG00000111445	ENSG00000111445	protein_coding
HIP1R	12	123319000..123347507	-1.19442	-2.28853	6.56119e-06	6.96052e-05	ENSG00000130787	ENSG00000130787	protein_coding
PITPNM2	12	complement(123468027..123634562)	1.13677	2.19887	1.28588e-10	3.84285e-09	ENSG00000090975	ENSG00000090975	protein_coding
FAM101A	12	124457788..124800570	2.11098	4.31983	3.7666e-09	8.12822e-08	ENSG00000178882	ENSG00000178882	protein_coding
AC226150.4	12	complement(133787246..133787772)	-2.31368	-4.9715	0.00133624	0.00730039	ENSG00000255748	ENSG00000255748	protein_coding
TNFRSF19	13	24144509..24250232	1.28336	2.43405	2.66183e-16	1.78544e-14	ENSG00000127863	ENSG00000127863	protein_coding
MEDAG	13	31480328..31499709	1.26062	2.39598	0.00126577	0.00696963	ENSG00000102802	ENSG00000102802	protein_coding
STARD13	13	complement(33677272..33924767)	-1.18091	-2.2672	6.51366e-09	1.33277e-07	ENSG00000133121	ENSG00000133121	protein_coding
MAB21L1	13	complement(36047926..36050832)	-3.74276	-13.387	4.44312e-30	1.03931e-27	ENSG00000180660	ENSG00000180660	protein_coding
POSTN	13	complement(38136720..38172981)	2.13343	4.38761	2.84187e-33	7.37601e-31	ENSG00000133110	ENSG00000133110	protein_coding
COG6	13	40229764..40365802	1.15731	2.23041	4.39768e-10	1.17854e-08	ENSG00000133103	ENSG00000133103	protein_coding
RGCC	13	42031695..42045018	2.76515	6.79821	4.89039e-13	2.13498e-11	ENSG00000102760	ENSG00000102760	protein_coding
ENOX1	13	complement(43787654..44361044)	1.45559	2.74268	0.000516198	0.00322679	ENSG00000120658	ENSG00000120658	protein_coding
TSC22D1	13	complement(45007655..45151283)	-1.02143	-2.02993	6.41806e-14	3.16674e-12	ENSG00000102804	ENSG00000102804	protein_coding
THSD1	13	complement(52951305..52980629)	-2.37566	-5.18972	2.17224e-22	2.70773e-20	ENSG00000136114	ENSG00000136114	protein_coding
TDRD3	13	60970591..61148012	1.03979	2.05593	0.000743464	0.00440614	ENSG00000083544	ENSG00000083544	protein_coding
KCTD12	13	complement(77454312..77460540)	1.16839	2.2476	4.28927e-10	1.15112e-08	ENSG00000178695	ENSG00000178695	protein_coding
MYCBP2	13	complement(77618792..77901185)	1.06133	2.08686	1.57201e-11	5.35699e-10	ENSG00000005810	ENSG00000005810	protein_coding
SPRY2	13	complement(80910111..80915086)	-1.50987	-2.84785	3.37822e-17	2.4809e-15	ENSG00000136158	ENSG00000136158	protein_coding
GPC6	13	93879095..95059655	1.49906	2.82658	2.07194e-10	5.93006e-09	ENSG00000183098	ENSG00000183098	protein_coding
MBNL2	13	97873688..98046374	1.50733	2.84283	2.03164e-33	5.34632e-31	ENSG00000139793	ENSG00000139793	protein_coding
TMTC4	13	complement(101256181..101327347)	1.25841	2.39232	8.70836e-06	9.00641e-05	ENSG00000125247	ENSG00000125247	protein_coding
TEX30	13	complement(103418340..103426161)	-1.02534	-2.03544	1.67518e-06	2.05701e-05	ENSG00000151287	ENSG00000151287	protein_coding
EFNB2	13	complement(107142079..107187462)	1.98758	3.96571	3.04346e-08	5.36913e-07	ENSG00000125266	ENSG00000125266	protein_coding
IRS2	13	complement(110406184..110438915)	-1.65828	-3.15641	1.12571e-24	1.66632e-22	ENSG00000185950	ENSG00000185950	protein_coding
PNP	14	20937113..20945253	-1.47444	-2.77876	5.36885e-16	3.49566e-14	ENSG00000198805	ENSG00000198805	protein_coding
ZNF219	14	complement(21558205..21572881)	-1.31785	-2.49294	3.53245e-08	6.1516e-07	ENSG00000165804	ENSG00000165804	protein_coding
SLC22A17	14	complement(23815515..23822121)	1.34541	2.54102	8.05146e-09	1.6143e-07	ENSG00000092096	ENSG00000092096	protein_coding
DHRS1	14	complement(24759804..24769039)	-1.20966	-2.31283	1.82e-08	3.37083e-07	ENSG00000157379	ENSG00000157379	protein_coding
CBLN3	14	complement(24895738..24900160)	-1.49974	-2.82792	0.00121153	0.00671197	ENSG00000139899	ENSG00000139899	protein_coding
PRKD1	14	complement(30045687..30661104)	1.41207	2.66119	3.65338e-25	5.62769e-23	ENSG00000184304	ENSG00000184304	protein_coding
CLEC14A	14	complement(38723308..38725574)	1.44229	2.71753	2.23506e-10	6.34898e-09	ENSG00000176435	ENSG00000176435	protein_coding
ATL1	14	50999227..51099786	1.84208	3.58527	3.1562e-12	1.19841e-10	ENSG00000198513	ENSG00000198513	protein_coding
NIN	14	complement(51186481..51297839)	1.01491	2.02078	4.4173e-10	1.18213e-08	ENSG00000100503	ENSG00000100503	protein_coding
GCH1	14	complement(55308726..55369570)	3.06729	8.38197	3.02733e-08	5.35064e-07	ENSG00000131979	ENSG00000131979	protein_coding
DACT1	14	59100685..59115039	1.04528	2.06377	3.45748e-07	4.92177e-06	ENSG00000165617	ENSG00000165617	protein_coding
HIF1A	14	62162231..62214976	1.13481	2.19589	2.08834e-12	8.26048e-11	ENSG00000100644	ENSG00000100644	protein_coding
HSPA2	14	65002623..65009955	1.11584	2.1672	1.13749e-09	2.75954e-08	ENSG00000126803	ENSG00000126803	protein_coding
SMOC1	14	70320848..70499083	-3.42638	-10.7509	4.49093e-08	7.66399e-07	ENSG00000198732	ENSG00000198732	protein_coding
ACOT1	14	74003818..74010498	-2.43037	-5.39033	2.0854e-05	0.000194736	ENSG00000184227	ENSG00000184227	protein_coding
LTBP2	14	complement(74964873..75079306)	-1.48921	-2.80736	7.74316e-20	7.26286e-18	ENSG00000119681	ENSG00000119681	protein_coding
PGF	14	complement(75408537..75422487)	1.56568	2.96017	5.9826e-17	4.27744e-15	ENSG00000119630	ENSG00000119630	protein_coding
IFT43	14	76368479..76550928	1.04119	2.05792	5.8519e-11	1.85411e-09	ENSG00000119650	ENSG00000119650	protein_coding
TGFB3	14	complement(76424442..76449334)	1.79925	3.48038	7.03544e-11	2.19968e-09	ENSG00000119699	ENSG00000119699	protein_coding
IRF2BPL	14	complement(77490888..77495034)	-1.11356	-2.16379	1.72767e-14	9.04259e-13	ENSG00000119669	ENSG00000119669	protein_coding
POMT2	14	complement(77741299..77787227)	-1.09981	-2.14327	6.76124e-15	3.7678e-13	ENSG00000009830	ENSG00000009830	protein_coding
GPR68	14	complement(91698876..91720269)	-2.18574	-4.54959	1.81853e-18	1.51787e-16	ENSG00000119714	ENSG00000119714	protein_coding
LGMN	14	complement(93170152..93215047)	1.19263	2.28569	7.08887e-15	3.93879e-13	ENSG00000100600	ENSG00000100600	protein_coding
IFI27L2	14	complement(94594116..94596590)	1.39616	2.63201	8.29637e-20	7.74341e-18	ENSG00000119632	ENSG00000119632	protein_coding
C14orf132	14	96505661..96560417	1.93708	3.82929	1.09218e-39	3.76244e-37	ENSG00000227051	ENSG00000227051	protein_coding
AL049840.1	14	104177607..104179149	-2.88574	-7.39086	0.00107328	0.00604323	ENSG00000224997	ENSG00000224997	protein_coding
CRIP1_1	14	105952654..105955284	1.78892	3.45557	1.69084e-20	1.7317e-18	ENSG00000213145	ENSG00000213145	protein_coding
C14orf80	14	105956192..105965912	-1.73124	-3.32013	1.06977e-07	1.68207e-06	ENSG00000185347	ENSG00000185347	protein_coding
SNRPN	15	25068794..25223870	-2.10196	-4.29292	2.94967e-22	3.62905e-20	ENSG00000128739	ENSG00000128739	protein_coding
ARHGAP11A	15	32907345..32932150	-1.04495	-2.0633	6.45209e-11	2.03407e-09	ENSG00000198826	ENSG00000198826	protein_coding
FMN1	15	complement(33057747..33486897)	1.81471	3.51789	1.01211e-11	3.5251e-10	ENSG00000248905	ENSG00000248905	protein_coding
GOLGA8A	15	complement(34671269..34880704)	1.62572	3.08595	3.56895e-07	5.0501e-06	ENSG00000175265	ENSG00000175265	protein_coding
GOLGA8B	15	complement(34817408..34880704)	1.32904	2.51236	3.45141e-05	0.000303733	ENSG00000215252	ENSG00000215252	protein_coding
ACTC1	15	complement(35080297..35088340)	2.40053	5.27997	1.49795e-60	1.57675e-57	ENSG00000159251	ENSG00000159251	protein_coding
C15orf41	15	36871812..37102449	1.19476	2.28906	2.04321e-12	8.11588e-11	ENSG00000186073	ENSG00000186073	protein_coding
MEIS2	15	complement(37181406..37393504)	1.41841	2.67291	2.82767e-25	4.42776e-23	ENSG00000134138	ENSG00000134138	protein_coding
SQRDL	15	45923346..45983492	-1.44359	-2.71997	2.86852e-11	9.40308e-10	ENSG00000137767	ENSG00000137767	protein_coding
RAB27A	15	complement(55495164..55611311)	1.74411	3.34989	1.4367e-16	1.00078e-14	ENSG00000069974	ENSG00000069974	protein_coding
RFX7	15	complement(56379478..56535483)	1.10172	2.1461	2.90197e-10	8.01511e-09	ENSG00000181827	ENSG00000181827	protein_coding
RAB8B	15	63481668..63559981	1.12238	2.17705	2.94975e-11	9.63603e-10	ENSG00000166128	ENSG00000166128	protein_coding
CA12	15	complement(63613577..63674360)	1.79155	3.46188	1.70567e-16	1.17946e-14	ENSG00000074410	ENSG00000074410	protein_coding
DAPK2	15	complement(64199235..64364232)	3.4039	10.5846	7.12505e-48	3.37496e-45	ENSG00000035664	ENSG00000035664	protein_coding
RBPMS2	15	complement(65032091..65067786)	-2.3583	-5.12764	4.88301e-05	0.000413397	ENSG00000166831	ENSG00000166831	protein_coding
SLC24A1	15	65903704..65953333	1.36811	2.58132	1.49652e-08	2.83829e-07	ENSG00000074621	ENSG00000074621	protein_coding
SMAD3	15	67356101..67487533	1.62744	3.08965	1.21713e-17	9.29874e-16	ENSG00000166949	ENSG00000166949	protein_coding
ITGA11	15	complement(68594050..68724501)	1.64024	3.11719	4.63122e-20	4.49989e-18	ENSG00000137809	ENSG00000137809	protein_coding
SENP8	15	72406599..72433311	1.51761	2.86315	0.00147273	0.00792049	ENSG00000166192	ENSG00000166192	protein_coding
NEO1	15	73344051..73597547	1.80826	3.50219	9.20987e-33	2.32666e-30	ENSG00000067141	ENSG00000067141	protein_coding
ISLR	15	74466012..74469213	1.56943	2.96788	4.40455e-22	5.38407e-20	ENSG00000129009	ENSG00000129009	protein_coding
CSK	15	75074398..75095539	-1.02422	-2.03386	3.46349e-10	9.45573e-09	ENSG00000103653	ENSG00000103653	protein_coding
CSPG4	15	complement(75966663..76005189)	-1.22944	-2.34476	1.66457e-16	1.15526e-14	ENSG00000173546	ENSG00000173546	protein_coding
MTHFS	15	complement(80125927..80189721)	1.11231	2.16192	1.4803e-05	0.000143759	ENSG00000136371	ENSG00000136371	protein_coding
ST20-MTHFS	15	complement(80137537..80216096)	4.00117	16.0129	0.00053828	0.00334168	ENSG00000259332	ENSG00000259332	protein_coding
ARNT2	15	80696692..80890278	2.10236	4.2941	1.72304e-41	6.40127e-39	ENSG00000172379	ENSG00000172379	protein_coding
KIAA1199	15	81071684..81244117	4.34396	20.3078	6.47711e-154	4.09073e-150	ENSG00000103888	ENSG00000103888	protein_coding
C15orf40	15	complement(83657193..83680393)	1.12458	2.18038	2.72471e-07	3.96201e-06	ENSG00000169609	ENSG00000169609	protein_coding
HAPLN3	15	complement(89420519..89438857)	2.97523	7.86382	1.83504e-15	1.10728e-13	ENSG00000140511	ENSG00000140511	protein_coding
KIF7	15	complement(90152020..90198682)	-1.26071	-2.39614	1.59273e-12	6.43442e-11	ENSG00000166813	ENSG00000166813	protein_coding
ANPEP	15	complement(90328120..90358633)	-1.32031	-2.4972	1.00498e-21	1.16818e-19	ENSG00000166825	ENSG00000166825	protein_coding
PRC1	15	complement(91509270..91538859)	-1.22928	-2.34451	4.53103e-17	3.26424e-15	ENSG00000198901	ENSG00000198901	protein_coding
SLCO3A1	15	92396925..92715665	-1.11983	-2.17321	3.50687e-05	0.000307614	ENSG00000176463	ENSG00000176463	protein_coding
ST8SIA2	15	92937058..93011958	1.20655	2.30786	0.000113441	0.000863198	ENSG00000140557	ENSG00000140557	protein_coding
NR2F2	15	96869167..96883492	-1.03933	-2.05527	1.43729e-06	1.79988e-05	ENSG00000185551	ENSG00000185551	protein_coding
CHTF18	16	838046..850737	-1.02625	-2.03672	0.000294091	0.00198863	ENSG00000127586	ENSG00000127586	protein_coding
TELO2	16	1543345..1560458	-1.03998	-2.05619	2.43038e-10	6.84226e-09	ENSG00000100726	ENSG00000100726	protein_coding
TBL3	16	2022038..2032934	-1.09176	-2.13134	6.94783e-11	2.17588e-09	ENSG00000183751	ENSG00000183751	protein_coding
CCNF	16	2479395..2508855	-1.15209	-2.22236	1.15002e-10	3.46967e-09	ENSG00000162063	ENSG00000162063	protein_coding
RP11-20I23.1	16	2546033..2570219	-1.61413	-3.06128	8.06365e-06	8.41987e-05	ENSG00000260272	ENSG00000260272	protein_coding
ATP6V0C	16	2563871..2570219	-1.21102	-2.31501	2.02877e-12	8.07544e-11	ENSG00000185883	ENSG00000185883	protein_coding
PKMYT1	16	complement(3018025..3030540)	-1.28761	-2.44124	7.07903e-10	1.81252e-08	ENSG00000127564	ENSG00000127564	protein_coding
HCFC1R1	16	complement(3072621..3074287)	1.35442	2.55694	2.71386e-24	3.83728e-22	ENSG00000103145	ENSG00000103145	protein_coding
IL32	16	3115298..3131908	-1.90814	-3.75325	4.73578e-05	0.000401113	ENSG00000008517	ENSG00000008517	protein_coding
DNASE1	16	3661729..3730144	-1.08688	-2.12414	1.96233e-06	2.37422e-05	ENSG00000213918	ENSG00000213918	protein_coding
UBN1	16	4896666..4932361	-1.17682	-2.26078	1.36143e-13	6.40073e-12	ENSG00000118900	ENSG00000118900	protein_coding
LITAF	16	complement(11641853..11730237)	-1.02474	-2.03459	1.16356e-09	2.80839e-08	ENSG00000189067	ENSG00000189067	protein_coding
THUMPD1	16	complement(20744986..20753406)	1.07594	2.10809	4.63708e-06	5.13194e-05	ENSG00000066654	ENSG00000066654	protein_coding
TMEM159	16	21169698..21191937	-1.1907	-2.28264	0.000154006	0.00112665	ENSG00000011638	ENSG00000011638	protein_coding
PLK1	16	23688977..23701688	-1.12584	-2.18229	2.60632e-12	1.00985e-10	ENSG00000166851	ENSG00000166851	protein_coding
IL21R	16	27413483..27462115	-3.98567	-15.8418	3.31212e-26	5.4099e-24	ENSG00000103522	ENSG00000103522	protein_coding
NUPR1	16	complement(28548606..28550495)	1.2139	2.31964	4.56868e-08	7.77046e-07	ENSG00000176046	ENSG00000176046	protein_coding
EIF3C	16	28699879..28747051	-1.01416	-2.01972	1.43058e-07	2.19298e-06	ENSG00000184110	ENSG00000184110	protein_coding
SPNS1	16	28985542..28995869	-1.19111	-2.28329	4.38406e-14	2.19748e-12	ENSG00000169682	ENSG00000169682	protein_coding
SLX1B	16	29465822..29469540	-1.28881	-2.44326	0.000796011	0.00466502	ENSG00000181625	ENSG00000181625	protein_coding
RP11-231C14.4	16	complement(29495010..29517320)	-1.15177	-2.22187	0.000324614	0.00216109	ENSG00000169203	ENSG00000169203	protein_coding
ASPHD1	16	29911696..29931185	1.11257	2.1623	0.000181311	0.0013052	ENSG00000174939	ENSG00000174939	protein_coding
ORAI3	16	30960387..30967782	-1.12545	-2.18169	5.47092e-05	0.000456641	ENSG00000175938	ENSG00000175938	protein_coding
HSD3B7	16	30996519..31000473	-1.60175	-3.03511	1.15558e-24	1.69726e-22	ENSG00000099377	ENSG00000099377	protein_coding
SIAH1	16	complement(48390275..48482313)	1.18473	2.27321	8.03621e-06	8.40298e-05	ENSG00000196470	ENSG00000196470	protein_coding
IRX3	16	complement(54317216..54320675)	1.44088	2.71486	2.38355e-11	7.95091e-10	ENSG00000177508	ENSG00000177508	protein_coding
IRX5	16	54964774..54968397	1.19947	2.29655	6.3702e-13	2.74934e-11	ENSG00000176842	ENSG00000176842	protein_coding
CES1	16	complement(55836763..55867249)	1.21979	2.32913	1.15433e-05	0.000115353	ENSG00000198848	ENSG00000198848	protein_coding
MT2A	16	56642111..56643409	-1.04394	-2.06186	2.06044e-12	8.16719e-11	ENSG00000125148	ENSG00000125148	protein_coding
MT1M	16	56666145..56667898	1.31847	2.49402	4.70755e-11	1.5092e-09	ENSG00000205364	ENSG00000205364	protein_coding
MT1F	16	56691606..56694610	3.05943	8.33642	1.46734e-09	3.47957e-08	ENSG00000198417	ENSG00000198417	protein_coding
NLRC5	16	57023397..57117443	-1.0222	-2.03101	1.10047e-08	2.14733e-07	ENSG00000140853	ENSG00000140853	protein_coding
RSPRY1	16	57220049..57274387	-1.91794	-3.77882	9.39642e-24	1.25376e-21	ENSG00000159579	ENSG00000159579	protein_coding
CDH11	16	complement(64977656..65160015)	1.7488	3.36079	1.5146e-29	3.41633e-27	ENSG00000140937	ENSG00000140937	protein_coding
FHOD1	16	complement(67263290..67281561)	-1.06871	-2.09756	2.54812e-14	1.31194e-12	ENSG00000135723	ENSG00000135723	protein_coding
RLTPR	16	67678822..67691472	1.34365	2.53793	3.36689e-08	5.89035e-07	ENSG00000159753	ENSG00000159753	protein_coding
ZFP90	16	68563993..68609975	1.37503	2.59374	2.68747e-08	4.80373e-07	ENSG00000184939	ENSG00000184939	protein_coding
NPIPB15	16	74411776..74425978	-2.08353	-4.23843	0.000197126	0.00140328	ENSG00000196436	ENSG00000196436	protein_coding
MLKL	16	complement(74705753..74734858)	-1.00263	-2.00365	1.35096e-06	1.70077e-05	ENSG00000168404	ENSG00000168404	protein_coding
VAT1L	16	77822427..78014004	3.77407	13.6807	8.42614e-21	9.07103e-19	ENSG00000171724	ENSG00000171724	protein_coding
OSGIN1	16	83981887..83999937	-1.42089	-2.67751	2.98615e-09	6.60966e-08	ENSG00000140961	ENSG00000140961	protein_coding
WFDC1	16	84328252..84363450	3.78689	13.8028	1.88688e-13	8.61464e-12	ENSG00000103175	ENSG00000103175	protein_coding
CRISPLD2	16	84853590..84954374	1.93092	3.81299	1.04426e-14	5.6209e-13	ENSG00000103196	ENSG00000103196	protein_coding
CDT1	16	88869621..88875666	-1.22075	-2.33068	8.42387e-09	1.67303e-07	ENSG00000167513	ENSG00000167513	protein_coding
CPNE7	16	89642176..89663654	-2.69992	-6.49766	1.08536e-20	1.1553e-18	ENSG00000178773	ENSG00000178773	protein_coding
FANCA	16	complement(89803957..89883065)	-1.0792	-2.11286	7.20676e-11	2.24953e-09	ENSG00000187741	ENSG00000187741	protein_coding
GEMIN4	17	complement(647654..657239)	-1.14591	-2.21286	2.85619e-11	9.39518e-10	ENSG00000179409	ENSG00000179409	protein_coding
RNMTL1	17	685513..695749	-1.34113	-2.53349	2.76154e-10	7.66076e-09	ENSG00000171861	ENSG00000171861	protein_coding
SERPINF1	17	1665253..1680868	-1.97426	-3.92926	7.73871e-45	3.25834e-42	ENSG00000132386	ENSG00000132386	protein_coding
SHPK_2	17	complement(3511556..3539616)	-1.114	-2.16445	2.08503e-07	3.10086e-06	ENSG00000197417	ENSG00000197417	protein_coding
ATP2A3	17	complement(3827169..3867736)	-2.24117	-4.72779	8.96096e-13	3.78981e-11	ENSG00000074370	ENSG00000074370	protein_coding
PELP1	17	complement(4574679..4607632)	-1.16387	-2.24057	2.87213e-12	1.10159e-10	ENSG00000141456	ENSG00000141456	protein_coding
WRAP53	17	7589389..7606820	-1.03271	-2.04586	1.00065e-07	1.59188e-06	ENSG00000141499	ENSG00000141499	protein_coding
AURKB	17	complement(8108056..8113918)	-1.14643	-2.21365	2.06783e-09	4.74898e-08	ENSG00000178999	ENSG00000178999	protein_coding
PFAS	17	8150936..8173809	-1.0449	-2.06322	1.08922e-11	3.77975e-10	ENSG00000178921	ENSG00000178921	protein_coding
ZNF18	17	complement(11880756..11900827)	1.19133	2.28364	8.99963e-08	1.44261e-06	ENSG00000154957	ENSG00000154957	protein_coding
PMP22	17	complement(15133095..15168643)	1.2963	2.45597	2.12068e-18	1.7546e-16	ENSG00000109099	ENSG00000109099	protein_coding
TRIM16	17	complement(15531274..15587625)	-1.3045	-2.46998	4.02674e-16	2.65835e-14	ENSG00000221926	ENSG00000221926	protein_coding
TRPV2	17	16318856..16340317	-1.7539	-3.37269	1.93233e-08	3.54766e-07	ENSG00000187688	ENSG00000187688	protein_coding
TRIM16L	17	18601311..18639431	-1.5662	-2.96123	5.09826e-15	2.92717e-13	ENSG00000108448	ENSG00000108448	protein_coding
B9D1	17	complement(19240867..19281495)	2.06085	4.17232	1.064e-18	9.20532e-17	ENSG00000108641	ENSG00000108641	protein_coding
ULK2	17	complement(19674142..19771249)	1.10973	2.15805	9.82605e-07	1.27255e-05	ENSG00000083290	ENSG00000083290	protein_coding
ALDOC	17	complement(26900133..26904282)	2.21646	4.64751	1.00189e-22	1.26552e-20	ENSG00000109107	ENSG00000109107	protein_coding
FLOT2	17	complement(27206353..27224697)	-1.1431	-2.20856	2.41744e-11	8.04979e-10	ENSG00000132589	ENSG00000132589	protein_coding
MYO1D	17	complement(30819540..31204195)	1.0689	2.09784	8.4114e-07	1.10526e-05	ENSG00000176658	ENSG00000176658	protein_coding
CCL2	17	32582304..32584222	2.41782	5.34361	1.26554e-08	2.42941e-07	ENSG00000108691	ENSG00000108691	protein_coding
MRM1	17	34958001..34965407	-1.4198	-2.67548	1.74219e-05	0.000166713	ENSG00000129282	ENSG00000129282	protein_coding
NR1D1	17	complement(38249040..38256978)	-1.65097	-3.14044	2.6668e-16	1.78544e-14	ENSG00000126368	ENSG00000126368	protein_coding
KRTAP1-5	17	complement(39182278..39183454)	2.17675	4.52133	1.52826e-08	2.89011e-07	ENSG00000221852	ENSG00000221852	protein_coding
KRTAP1-1	17	complement(39196811..39197713)	3.2847	9.74524	0.00103138	0.00583855	ENSG00000188581	ENSG00000188581	protein_coding
KRTAP2-3	17	complement(39215495..39216344)	-2.03897	-4.10952	1.6643e-07	2.51664e-06	ENSG00000212724	ENSG00000212724	protein_coding
COASY	17	40713485..40718295	-1.10386	-2.14929	1.2314e-14	6.60944e-13	ENSG00000068120	ENSG00000068120	protein_coding
CNTNAP1	17	40834631..40851832	1.22937	2.34464	1.38593e-18	1.1852e-16	ENSG00000108797	ENSG00000108797	protein_coding
RAMP2	17	40910465..40915059	2.69913	6.49412	1.22082e-05	0.000121167	ENSG00000131477	ENSG00000131477	protein_coding
WNK4	17	40932696..40948954	-1.24057	-2.36292	1.59594e-14	8.37623e-13	ENSG00000126562	ENSG00000126562	protein_coding
ETV4	17	complement(41605212..41656988)	-2.24189	-4.73016	4.9379e-18	3.86605e-16	ENSG00000175832	ENSG00000175832	protein_coding
SOST	17	complement(41831099..41836156)	3.63859	12.4545	1.31669e-10	3.91025e-09	ENSG00000167941	ENSG00000167941	protein_coding
NAGS	17	42081914..42086431	-1.15693	-2.22982	0.000831903	0.00483054	ENSG00000161653	ENSG00000161653	protein_coding
C17orf53	17	42219274..42239844	-1.2241	-2.3361	1.03752e-06	1.33727e-05	ENSG00000125319	ENSG00000125319	protein_coding
DBF4B	17	42785976..42829632	-1.18507	-2.27374	3.36364e-09	7.36773e-08	ENSG00000161692	ENSG00000161692	protein_coding
ACBD4	17	43209967..43221548	1.03268	2.04582	0.000466249	0.00295947	ENSG00000181513	ENSG00000181513	protein_coding
ITGB3_1	17	45331212..45421658	1.08926	2.12765	4.55704e-10	1.21609e-08	ENSG00000259207	ENSG00000259207	protein_coding
OSBPL7	17	complement(45884738..45899200)	1.38286	2.60785	3.152e-06	3.65042e-05	ENSG00000006025	ENSG00000006025	protein_coding
HOXB5	17	complement(46668619..46671323)	-1.01269	-2.01767	2.07842e-06	2.50349e-05	ENSG00000120075	ENSG00000120075	protein_coding
HOXB8	17	complement(46688739..46692478)	-3.1582	-8.92714	1.30718e-18	1.12578e-16	ENSG00000120068	ENSG00000120068	protein_coding
HOXB9	17	complement(46698518..46703839)	-3.28465	-9.74489	1.63273e-13	7.58219e-12	ENSG00000170689	ENSG00000170689	protein_coding
HOXB13	17	complement(46802125..46806540)	6.7282	106.021	2.84492e-07	4.11157e-06	ENSG00000159184	ENSG00000159184	protein_coding
COL1A1	17	complement(48260650..48278993)	-1.39423	-2.62849	8.2087e-26	1.30698e-23	ENSG00000108821	ENSG00000108821	protein_coding
NOG	17	54671060..54672951	1.52248	2.87285	3.49262e-07	4.9569e-06	ENSG00000183691	ENSG00000183691	protein_coding
TBX2	17	59477257..59486827	-1.27991	-2.42824	2.15577e-05	0.000200419	ENSG00000121068	ENSG00000121068	protein_coding
LIMD2	17	complement(61773262..61778532)	1.35014	2.54937	1.01012e-13	4.83302e-12	ENSG00000136490	ENSG00000136490	protein_coding
FTSJ3	17	complement(61896793..61907372)	-1.19809	-2.29436	6.3096e-14	3.12136e-12	ENSG00000108592	ENSG00000108592	protein_coding
MILR1	17	62461569..62464760	2.46056	5.50432	1.66074e-07	2.51326e-06	ENSG00000271605	ENSG00000271605	protein_coding
SMURF2	17	complement(62538413..62658186)	-1.09596	-2.13755	9.73766e-13	4.09999e-11	ENSG00000108854	ENSG00000108854	protein_coding
AXIN2	17	complement(63524681..63557765)	1.65078	3.14004	6.48711e-08	1.07252e-06	ENSG00000168646	ENSG00000168646	protein_coding
SLC25A19	17	complement(73269073..73285591)	-1.07282	-2.10355	4.22276e-06	4.73424e-05	ENSG00000125454	ENSG00000125454	protein_coding
TSEN54	17	73512141..73520820	-1.05924	-2.08384	0.000329945	0.00219196	ENSG00000182173	ENSG00000182173	protein_coding
UBALD2	17	74261283..74267375	-1.04443	-2.06255	2.81559e-10	7.79444e-09	ENSG00000185262	ENSG00000185262	protein_coding
CYGB	17	complement(74523438..74547257)	1.42092	2.67756	2.09927e-07	3.11959e-06	ENSG00000161544	ENSG00000161544	protein_coding
SYNGR2	17	76164639..76169608	-2.60817	-6.09728	4.28863e-09	9.12996e-08	ENSG00000108639	ENSG00000108639	protein_coding
BIRC5	17	76210267..76221717	-1.25825	-2.39205	7.79504e-19	6.86943e-17	ENSG00000089685	ENSG00000089685	protein_coding
CANT1	17	complement(76987799..77005949)	-1.06631	-2.09407	6.34882e-15	3.58009e-13	ENSG00000171302	ENSG00000171302	protein_coding
BAIAP2	17	79008948..79091232	-1.24386	-2.36832	3.74621e-12	1.41112e-10	ENSG00000175866	ENSG00000175866	protein_coding
SLC25A10_2	17	79670404..79688042	-1.59601	-3.02305	5.98748e-09	1.23444e-07	ENSG00000183048	ENSG00000183048	protein_coding
SIRT7	17	complement(79869815..79879199)	-1.25115	-2.38032	2.36606e-07	3.48598e-06	ENSG00000187531	ENSG00000187531	protein_coding
HEXDC	17	80376194..80400521	1.49574	2.82008	1.16805e-05	0.000116418	ENSG00000169660	ENSG00000169660	protein_coding
FN3K	17	80693451..80709073	-2.34572	-5.08312	2.48623e-06	2.95339e-05	ENSG00000167363	ENSG00000167363	protein_coding
COLEC12	18	complement(319361..500722)	3.53659	11.6043	1.79084e-88	4.24139e-85	ENSG00000158270	ENSG00000158270	protein_coding
EMILIN2	18	2847028..2915991	1.54905	2.92624	1.13494e-12	4.70539e-11	ENSG00000132205	ENSG00000132205	protein_coding
TGIF1	18	3411606..3458409	1.01349	2.01879	2.63879e-10	7.36334e-09	ENSG00000177426	ENSG00000177426	protein_coding
TWSG1	18	9334765..9402418	1.06116	2.08661	5.14207e-09	1.07535e-07	ENSG00000128791	ENSG00000128791	protein_coding
RAB31	18	9708162..9862548	1.28863	2.44297	5.67691e-16	3.671e-14	ENSG00000168461	ENSG00000168461	protein_coding
ABHD3	18	complement(19230858..19284766)	-1.12889	-2.18691	5.93579e-08	9.89142e-07	ENSG00000158201	ENSG00000158201	protein_coding
CABLES1	18	20714528..20840431	1.01117	2.01554	3.00573e-10	8.28961e-09	ENSG00000134508	ENSG00000134508	protein_coding
TCF4	18	complement(52889562..53332018)	1.24303	2.36695	3.11213e-10	8.56396e-09	ENSG00000196628	ENSG00000196628	protein_coding
SERPINB2	18	61538926..61571124	-4.80781	-28.0088	9.05003e-127	4.28677e-123	ENSG00000197632	ENSG00000197632	protein_coding
ZNF236	18	74534563..74682683	1.05099	2.07195	2.5251e-07	3.69731e-06	ENSG00000130856	ENSG00000130856	protein_coding
PPAP2C	19	complement(281040..291393)	5.72942	53.0551	1.03781e-25	1.63862e-23	ENSG00000141934	ENSG00000141934	protein_coding
CFD	19	859453..863453	-3.47128	-11.0907	2.40803e-28	4.90591e-26	ENSG00000197766	ENSG00000197766	protein_coding
ARID3A	19	925781..975939	-1.32069	-2.49786	4.10963e-08	7.07865e-07	ENSG00000116017	ENSG00000116017	protein_coding
WDR18	19	983174..994569	-1.08525	-2.12174	7.4279e-14	3.6366e-12	ENSG00000065268	ENSG00000065268	protein_coding
SCAMP4	19	1905213..1926016	-1.05701	-2.08061	2.33693e-11	7.80912e-10	ENSG00000227500	ENSG00000227500	protein_coding
SGTA	19	complement(2754712..2783369)	-1.29393	-2.45196	2.44205e-26	4.02343e-24	ENSG00000104969	ENSG00000104969	protein_coding
STAP2	19	complement(4324040..4342783)	1.41332	2.6635	0.000606844	0.00371378	ENSG00000178078	ENSG00000178078	protein_coding
PTPRS	19	complement(5158506..5340814)	1.40717	2.65216	5.2841e-22	6.37694e-20	ENSG00000105426	ENSG00000105426	protein_coding
VMAC	19	5904869..5910864	1.52835	2.88455	3.83716e-05	0.000333193	ENSG00000187650	ENSG00000187650	protein_coding
CTD-2207O23.12	19	7571938..7584508	5.58204	47.9028	1.62302e-05	0.000156336	ENSG00000267952	ENSG00000267952	protein_coding
PET100	19	7694623..7696842	1.98963	3.97136	9.4473e-06	9.67034e-05	ENSG00000229833	ENSG00000229833	protein_coding
NDUFA7_1	19	complement(8373167..8386263)	2.69589	6.47951	8.67718e-05	0.000688181	ENSG00000167774	ENSG00000167774	protein_coding
ANGPTL4	19	8428173..8439257	-1.88745	-3.69981	1.39409e-10	4.12073e-09	ENSG00000167772	ENSG00000167772	protein_coding
KRI1	19	complement(10663761..10676713)	-1.22923	-2.34442	1.17751e-12	4.85579e-11	ENSG00000129347	ENSG00000129347	protein_coding
EPOR	19	complement(11488236..11495018)	-1.03009	-2.04215	0.000364618	0.00239046	ENSG00000187266	ENSG00000187266	protein_coding
PRKCSH	19	11546109..11561783	-1.00912	-2.01268	7.79636e-12	2.75501e-10	ENSG00000130175	ENSG00000130175	protein_coding
ZNF439	19	11959541..11994565	-1.243	-2.36691	0.00132925	0.00726851	ENSG00000171291	ENSG00000171291	protein_coding
JUNB	19	12902310..12904124	1.41357	2.66396	7.7635e-21	8.40543e-19	ENSG00000171223	ENSG00000171223	protein_coding
CACNA1A	19	complement(13317256..13734804)	2.91496	7.54206	1.87514e-37	5.8243e-35	ENSG00000141837	ENSG00000141837	protein_coding
PODNL1	19	complement(14042000..14064204)	1.25554	2.38756	1.74486e-09	4.07644e-08	ENSG00000132000	ENSG00000132000	protein_coding
LPHN1	19	complement(14260750..14316999)	1.56045	2.94946	2.59828e-07	3.79548e-06	ENSG00000072071	ENSG00000072071	protein_coding
CD97	19	14491313..14519537	-1.09815	-2.1408	1.05818e-09	2.60333e-08	ENSG00000123146	ENSG00000123146	protein_coding
CTD-2278I10.6	19	17378227..17393775	-2.61138	-6.1109	0.000441749	0.00282002	ENSG00000269307	ENSG00000269307	protein_coding
MAST3	19	18208603..18262502	-1.24848	-2.3759	1.22842e-08	2.36292e-07	ENSG00000099308	ENSG00000099308	protein_coding
GDF15	19	18485541..18499986	-1.06276	-2.08893	5.46954e-06	5.95582e-05	ENSG00000130513	ENSG00000130513	protein_coding
CRLF1	19	complement(18683030..18718551)	-3.4158	-10.6723	6.03242e-95	1.6328e-91	ENSG00000006016	ENSG00000006016	protein_coding
KLHL26	19	18747775..18781309	-1.36459	-2.57502	0.000550447	0.00340939	ENSG00000167487	ENSG00000167487	protein_coding
COMP	19	complement(18893583..18902123)	-3.06095	-8.34524	2.38816e-62	2.66168e-59	ENSG00000105664	ENSG00000105664	protein_coding
ZNF507	19	32836500..32878573	1.23924	2.36073	1.12516e-09	2.73312e-08	ENSG00000168813	ENSG00000168813	protein_coding
NUDT19	19	33182867..33204702	-1.22332	-2.33483	8.071e-05	0.00064415	ENSG00000213965	ENSG00000213965	protein_coding
KCTD15	19	34286838..34306668	1.24488	2.37	1.47217e-06	1.83629e-05	ENSG00000153885	ENSG00000153885	protein_coding
GPI	19	34850385..34893061	-1.35073	-2.55041	1.03122e-18	8.96265e-17	ENSG00000105220	ENSG00000105220	protein_coding
DMKN	19	complement(35988122..36004560)	-1.96236	-3.89698	1.52559e-09	3.59967e-08	ENSG00000161249	ENSG00000161249	protein_coding
SBSN	19	complement(36014269..36019253)	-2.30394	-4.93806	5.68459e-08	9.53151e-07	ENSG00000189001	ENSG00000189001	protein_coding
WDR62	19	36545783..36596008	-1.3501	-2.5493	1.77543e-09	4.14273e-08	ENSG00000075702	ENSG00000075702	protein_coding
ZFP82	19	complement(36874022..36909558)	1.18512	2.27383	0.000362523	0.00237754	ENSG00000181007	ENSG00000181007	protein_coding
SIPA1L3	19	38397868..38699012	-1.11716	-2.1692	3.88354e-15	2.24333e-13	ENSG00000105738	ENSG00000105738	protein_coding
ECH1	19	complement(39306062..39322645)	1.45893	2.74904	1.37459e-15	8.42858e-14	ENSG00000104823	ENSG00000104823	protein_coding
PLEKHG2	19	39903225..39919054	1.09824	2.14093	3.92673e-18	3.12604e-16	ENSG00000090924	ENSG00000090924	protein_coding
FBL	19	complement(40325098..40337054)	-1.02825	-2.03955	6.04249e-12	2.18487e-10	ENSG00000105202	ENSG00000105202	protein_coding
B9D2	19	complement(41860326..41870078)	1.35229	2.55318	2.31952e-06	2.77099e-05	ENSG00000123810	ENSG00000123810	protein_coding
ZNF296	19	complement(45574758..45579846)	-1.85232	-3.6108	0.00118159	0.00656915	ENSG00000170684	ENSG00000170684	protein_coding
TRAPPC6A	19	complement(45666186..45681495)	3.58435	11.9949	3.08815e-06	3.58524e-05	ENSG00000007255	ENSG00000007255	protein_coding
RTN2	19	complement(45988547..46000319)	1.19809	2.29435	0.000107588	0.000829363	ENSG00000125744	ENSG00000125744	protein_coding
CTC-273B12.7	19	48969094..48975688	-1.35774	-2.56284	0.00010087	0.000784847	ENSG00000268465	ENSG00000268465	protein_coding
RUVBL2	19	49496705..49519252	-1.18759	-2.27772	1.53287e-21	1.7496e-19	ENSG00000183207	ENSG00000183207	protein_coding
CGB5	19	49547141..49548568	5.88971	59.2897	2.48441e-08	4.46181e-07	ENSG00000189052	ENSG00000189052	protein_coding
CGB8	19	complement(49550895..49552400)	1.61843	3.07041	0.000909066	0.00521626	ENSG00000213030	ENSG00000213030	protein_coding
KCNA7	19	complement(49570675..49576198)	1.30568	2.47199	4.50904e-05	0.000384313	ENSG00000104848	ENSG00000104848	protein_coding
C19orf48	19	complement(51300961..51308186)	-1.02968	-2.04156	1.24906e-09	2.99568e-08	ENSG00000167747	ENSG00000167747	protein_coding
ZNF415	19	complement(53611132..53636330)	-2.03404	-4.09552	0.000111166	0.000849639	ENSG00000170954	ENSG00000170954	protein_coding
TFPT	19	complement(54610320..54619055)	-1.11297	-2.1629	2.97646e-12	1.13929e-10	ENSG00000105619	ENSG00000105619	protein_coding
UBE2S	19	complement(55912652..55919145)	-1.10867	-2.15647	9.817e-09	1.93149e-07	ENSG00000108106	ENSG00000108106	protein_coding
ZNF628	19	55987699..55995854	-1.34801	-2.5456	0.000368777	0.00241169	ENSG00000197483	ENSG00000197483	protein_coding
ZNF805	19	57751973..57766503	1.08537	2.12192	0.00043861	0.00280282	ENSG00000204524	ENSG00000204524	protein_coding
CTD-2583A14.9	19	complement(58388133..58427959)	-3.31166	-9.92911	0.000516087	0.00322679	ENSG00000269476	ENSG00000269476	protein_coding
ZNF8_1	19	58790317..58807254	2.12675	4.36733	0.00121335	0.00672007	ENSG00000083842	ENSG00000083842	protein_coding
TRIM28	19	59055458..59062089	-1.04547	-2.06403	1.99696e-11	6.70859e-10	ENSG00000130726	ENSG00000130726	protein_coding
C20orf96	20	complement(251504..271390)	1.34388	2.53833	0.000105183	0.000815425	ENSG00000196476	ENSG00000196476	protein_coding
TRIB3	20	361261..378203	1.77997	3.43419	5.83153e-14	2.89241e-12	ENSG00000101255	ENSG00000101255	protein_coding
SRXN1	20	complement(627259..634014)	-1.32547	-2.50614	3.93235e-17	2.85465e-15	ENSG00000271303	ENSG00000271303	protein_coding
SIRPB1	20	complement(1544167..1600707)	6.59047	96.3675	7.44147e-20	7.04968e-18	ENSG00000101307	ENSG00000101307	protein_coding
CPXM1	20	complement(2774715..2781283)	3.08847	8.50592	2.39702e-06	2.85638e-05	ENSG00000088882	ENSG00000088882	protein_coding
RASSF2	20	complement(4760669..4804291)	-1.28406	-2.43523	3.2565e-05	0.000288457	ENSG00000101265	ENSG00000101265	protein_coding
FERMT1	20	complement(6055492..6104191)	1.07248	2.10305	2.46599e-06	2.93302e-05	ENSG00000101311	ENSG00000101311	protein_coding
JAG1_1	20	complement(10618332..10654694)	2.23392	4.70409	1.2223e-31	3.04723e-29	ENSG00000101384	ENSG00000101384	protein_coding
SNRPB2	20	16710606..16722421	1.01822	2.02542	0.000361355	0.00237153	ENSG00000125870	ENSG00000125870	protein_coding
SYNDIG1	20	24449835..24647252	3.80518	13.9789	2.66247e-22	3.29711e-20	ENSG00000101463	ENSG00000101463	protein_coding
NINL	20	complement(25433341..25566153)	1.03203	2.0449	0.00038935	0.00252757	ENSG00000101004	ENSG00000101004	protein_coding
BCL2L1	20	complement(30252255..30311792)	-1.02027	-2.0283	4.66117e-16	3.04535e-14	ENSG00000171552	ENSG00000171552	protein_coding
MAP1LC3A	20	33134658..33148149	1.23717	2.35736	5.90183e-17	4.23568e-15	ENSG00000101460	ENSG00000101460	protein_coding
VSTM2L	20	36531499..36573752	3.2449	9.48012	1.30498e-06	1.64837e-05	ENSG00000132821	ENSG00000132821	protein_coding
TGM2	20	complement(36756863..36794980)	-2.5807	-5.98231	1.24053e-26	2.11751e-24	ENSG00000198959	ENSG00000198959	protein_coding
MAFB	20	complement(39314488..39317880)	2.7322	6.64469	6.29577e-29	1.32984e-26	ENSG00000204103	ENSG00000204103	protein_coding
WISP2	20	43343485..43357150	-4.09474	-17.086	1.97226e-79	4.15204e-76	ENSG00000064205	ENSG00000064205	protein_coding
DBNDD2	20	44034697..44039250	1.29358	2.45136	3.39636e-07	4.84205e-06	ENSG00000244274	ENSG00000244274	protein_coding
SULF2	20	complement(46285092..46415360)	3.27056	9.65019	4.35384e-13	1.91842e-11	ENSG00000196562	ENSG00000196562	protein_coding
B4GALT5	20	complement(48249482..48330415)	1.12292	2.17787	9.66638e-15	5.2629e-13	ENSG00000158470	ENSG00000158470	protein_coding
KCNG1	20	complement(49620193..49639666)	1.40229	2.64321	9.32476e-07	1.21594e-05	ENSG00000026559	ENSG00000026559	protein_coding
AURKA	20	complement(54944445..54967393)	-1.09269	-2.13272	3.05903e-15	1.79998e-13	ENSG00000087586	ENSG00000087586	protein_coding
PPP1R3D	20	complement(58511894..58515352)	1.67622	3.19589	1.50587e-11	5.14086e-10	ENSG00000132825	ENSG00000132825	protein_coding
OGFR	20	61436187..61445352	-1.3186	-2.49424	6.06595e-15	3.43079e-13	ENSG00000060491	ENSG00000060491	protein_coding
SLC17A9	20	61584052..61599949	-1.02396	-2.03349	7.043e-07	9.43065e-06	ENSG00000101194	ENSG00000101194	protein_coding
ABHD16B	20	62492566..62494341	-1.36229	-2.57093	4.58681e-09	9.68856e-08	ENSG00000183260	ENSG00000183260	protein_coding
ADAMTS5	21	complement(28290231..28338832)	1.86759	3.64922	2.54153e-21	2.81605e-19	ENSG00000154736	ENSG00000154736	protein_coding
MAP3K7CL	21	30449792..30548210	-2.52046	-5.73765	3.08193e-31	7.48631e-29	ENSG00000156265	ENSG00000156265	protein_coding
TIAM1	21	complement(32490734..32932290)	1.56663	2.96211	4.57699e-10	1.21969e-08	ENSG00000156299	ENSG00000156299	protein_coding
C21orf119	21	33765439..33766254	2.00209	4.00579	2.91218e-07	4.19918e-06	ENSG00000256073	ENSG00000256073	protein_coding
CBR3	21	37507210..37518864	-1.10213	-2.14671	5.42747e-05	0.000453814	ENSG00000159231	ENSG00000159231	protein_coding
RRP1	21	45209394..45225174	-1.23728	-2.35754	1.80039e-13	8.25955e-12	ENSG00000160214	ENSG00000160214	protein_coding
C21orf2	21	complement(45748827..45759285)	1.3793	2.60142	4.20932e-09	9.00158e-08	ENSG00000160226	ENSG00000160226	protein_coding
C21orf67	21	complement(46352729..46359828)	2.26496	4.80642	5.83629e-06	6.30087e-05	ENSG00000183250	ENSG00000183250	protein_coding
ADARB1	21	46493768..46646478	1.01066	2.01484	2.92099e-11	9.55856e-10	ENSG00000197381	ENSG00000197381	protein_coding
COL18A1	21	46825052..46933634	-2.39624	-5.26431	8.4134e-30	1.92059e-27	ENSG00000182871	ENSG00000182871	protein_coding
SLC19A1	21	complement(46913486..46964325)	-1.55641	-2.9412	2.57695e-12	1.00052e-10	ENSG00000173638	ENSG00000173638	protein_coding
AP001468.1	21	complement(47612391..47613673)	1.83912	3.57792	7.80832e-12	2.75501e-10	ENSG00000235878	ENSG00000235878	protein_coding
C22orf29	22	complement(19833661..19842419)	-1.01347	-2.01876	2.49541e-09	5.61527e-08	ENSG00000215012	ENSG00000215012	protein_coding
RAB36	22	23487513..23506537	-1.34178	-2.53465	3.90616e-08	6.76508e-07	ENSG00000100228	ENSG00000100228	protein_coding
BCR	22	23521891..23660224	-1.15995	-2.2345	2.84648e-11	9.37951e-10	ENSG00000186716	ENSG00000186716	protein_coding
GSTT2B	22	complement(24299601..24303373)	1.06746	2.09574	0.000853062	0.00493978	ENSG00000133433	ENSG00000133433	protein_coding
GSTT1	22	complement(24376133..24384680)	12.2961	5029.29	3.85264e-05	0.00033423	ENSG00000184674	ENSG00000184674	protein_coding
RP1-130H16.18	22	complement(30681227..30695471)	8.46572	353.537	0.00195861	0.00997306	ENSG00000248751	ENSG00000248751	protein_coding
SMTN	22	31460091..31500743	-1.24904	-2.37684	1.5542e-18	1.31461e-16	ENSG00000183963	ENSG00000183963	protein_coding
HMOX1	22	35776354..35790207	-1.20844	-2.31088	3.86213e-16	2.55859e-14	ENSG00000100292	ENSG00000100292	protein_coding
RASD2	22	35936915..35950048	1.84631	3.5958	9.83611e-13	4.13147e-11	ENSG00000100302	ENSG00000100302	protein_coding
LGALS1	22	38071615..38075813	1.06191	2.08769	2.38772e-18	1.94163e-16	ENSG00000100097	ENSG00000100097	protein_coding
NPTXR	22	complement(39214457..39239987)	1.48817	2.80532	3.13874e-06	3.63729e-05	ENSG00000221890	ENSG00000221890	protein_coding
CBX6	22	complement(39257455..39268319)	-1.08489	-2.12122	2.69232e-11	8.93369e-10	ENSG00000183741	ENSG00000183741	protein_coding
RANGAP1	22	complement(41641615..41682255)	-1.21526	-2.32182	1.41562e-14	7.45048e-13	ENSG00000100401	ENSG00000100401	protein_coding
CSDC2	22	41956767..41973745	2.33507	5.04574	8.68557e-10	2.18257e-08	ENSG00000172346	ENSG00000172346	protein_coding
CCDC134	22	42196683..42222303	-2.20899	-4.62351	2.52508e-07	3.69731e-06	ENSG00000100147	ENSG00000100147	protein_coding
SREBF2	22	42229109..42303312	1.24262	2.36628	1.20921e-15	7.46284e-14	ENSG00000198911	ENSG00000198911	protein_coding
TTLL1	22	complement(43435522..43485434)	1.59215	3.01499	4.34881e-09	9.23733e-08	ENSG00000100271	ENSG00000100271	protein_coding
KIAA1644	22	complement(44639547..44708731)	-1.24837	-2.37572	1.76179e-10	5.10407e-09	ENSG00000138944	ENSG00000138944	protein_coding
KIAA0930	22	complement(45586219..45636650)	-1.00003	-2.00005	2.31269e-15	1.38229e-13	ENSG00000100364	ENSG00000100364	protein_coding
WNT7B	22	complement(46316242..46373009)	2.61278	6.1168	2.26513e-12	8.92256e-11	ENSG00000188064	ENSG00000188064	protein_coding
TRMU	22	46726772..46753237	-1.41635	-2.6691	6.63291e-18	5.12954e-16	ENSG00000100416	ENSG00000100416	protein_coding
GRAMD4	22	46971909..47075688	1.25747	2.39077	7.97865e-06	8.35201e-05	ENSG00000075240	ENSG00000075240	protein_coding
FAM19A5	22	48885272..49246724	2.7685	6.81398	6.05512e-69	7.64842e-66	ENSG00000219438	ENSG00000219438	protein_coding
PANX2	22	50609160..50618723	-1.75792	-3.3821	7.99672e-05	0.000639569	ENSG00000073150	ENSG00000073150	protein_coding
SELO	22	50639408..50656045	-1.20968	-2.31287	8.13449e-14	3.97227e-12	ENSG00000073169	ENSG00000073169	protein_coding
DENND6B	22	complement(50747459..50765489)	1.28081	2.42975	8.60793e-06	8.9074e-05	ENSG00000205593	ENSG00000205593	protein_coding
PLCXD1	X	192989..220023	-1.89761	-3.72594	3.95247e-27	7.20071e-25	ENSG00000182378	ENSG00000182378	protein_coding
MXRA5	X	complement(3226606..3264682)	1.49213	2.81304	0.00123785	0.00684175	ENSG00000101825	ENSG00000101825	protein_coding
TMSB4X	X	12993227..12995346	1.30956	2.47866	7.10177e-24	9.61123e-22	ENSG00000205542	ENSG00000205542	protein_coding
OFD1	X	13752832..13787480	1.0093	2.01294	0.000490203	0.00308362	ENSG00000046651	ENSG00000046651	protein_coding
PIR	X	complement(15402921..15511687)	-2.45305	-5.47571	1.27034e-11	4.39218e-10	ENSG00000087842	ENSG00000087842	protein_coding
AP1S2	X	complement(15843929..15873054)	1.08094	2.11541	1.66646e-08	3.12618e-07	ENSG00000182287	ENSG00000182287	protein_coding
GRPR	X	16141679..16171144	4.31602	19.9182	1.09954e-50	5.95229e-48	ENSG00000126010	ENSG00000126010	protein_coding
PRRG1	X	37208528..37316548	1.26585	2.40469	2.30531e-09	5.21847e-08	ENSG00000130962	ENSG00000130962	protein_coding
SLC38A5	X	complement(48316920..48328644)	-1.9551	-3.87744	7.7561e-39	2.57815e-36	ENSG00000017483	ENSG00000017483	protein_coding
SUV39H1	X	48553945..48567403	-1.50417	-2.83662	1.5493e-09	3.64652e-08	ENSG00000101945	ENSG00000101945	protein_coding
PIM2	X	complement(48770459..48776301)	-1.2975	-2.45802	4.70418e-06	5.20316e-05	ENSG00000102096	ENSG00000102096	protein_coding
TSR2	X	54466834..54471920	-1.10285	-2.14779	4.91566e-06	5.40206e-05	ENSG00000158526	ENSG00000158526	protein_coding
HEPH	X	65382391..65488709	2.54794	5.84799	1.79032e-53	1.13071e-50	ENSG00000089472	ENSG00000089472	protein_coding
OPHN1	X	complement(67262186..67653755)	1.11494	2.16586	3.3685e-06	3.87746e-05	ENSG00000079482	ENSG00000079482	protein_coding
KIF4A	X	69509879..69640682	-1.37192	-2.58815	3.08655e-20	3.11068e-18	ENSG00000090889	ENSG00000090889	protein_coding
OGT	X	70752933..70795747	1.26001	2.39497	6.71021e-15	3.7504e-13	ENSG00000147162	ENSG00000147162	protein_coding
NHSL2	X	71130938..71363424	3.22284	9.33624	5.78547e-28	1.1326e-25	ENSG00000204131	ENSG00000204131	protein_coding
ERCC6L	X	complement(71424510..71458897)	-1.47037	-2.77093	4.8157e-07	6.68448e-06	ENSG00000186871	ENSG00000186871	protein_coding
SLC16A2	X	73641085..73753752	-1.43405	-2.70203	2.04374e-23	2.67053e-21	ENSG00000147100	ENSG00000147100	protein_coding
PGAM4	X	complement(77223458..77225135)	-3.1303	-8.75616	5.3031e-11	1.6887e-09	ENSG00000226784	ENSG00000226784	protein_coding
SH3BGRL	X	80457442..80554046	1.40503	2.64824	3.17381e-25	4.92903e-23	ENSG00000131171	ENSG00000131171	protein_coding
TSPAN6	X	complement(99883667..99894988)	1.11399	2.16444	7.92159e-07	1.05105e-05	ENSG00000000003	ENSG00000000003	protein_coding
SRPX2	X	99899215..99926296	-1.34348	-2.53763	1.99221e-17	1.48608e-15	ENSG00000102359	ENSG00000102359	protein_coding
GLA	X	complement(100652791..100662913)	-1.18286	-2.27027	7.76458e-09	1.5634e-07	ENSG00000102393	ENSG00000102393	protein_coding
TMSB15A	X	complement(101768604..101771712)	5.36475	41.205	2.72923e-07	3.96555e-06	ENSG00000158164	ENSG00000158164	protein_coding
GPRASP2	X	101967104..101973607	-1.07056	-2.10025	0.000177018	0.00127722	ENSG00000158301	ENSG00000158301	protein_coding
BEX4	X	102470020..102472174	1.40107	2.64098	0.000138767	0.00103026	ENSG00000102409	ENSG00000102409	protein_coding
TSC22D3	X	complement(106956451..107020572)	1.81471	3.51788	9.19198e-16	5.82477e-14	ENSG00000157514	ENSG00000157514	protein_coding
AMMECR1	X	complement(109437414..109683461)	-1.00957	-2.01331	1.35006e-08	2.57858e-07	ENSG00000101935	ENSG00000101935	protein_coding
IL13RA2	X	complement(114238538..114254540)	-1.72958	-3.31631	2.09985e-06	2.52609e-05	ENSG00000123496	ENSG00000123496	protein_coding
WDR44	X	117480036..117583924	1.12546	2.18171	5.34245e-10	1.40588e-08	ENSG00000131725	ENSG00000131725	protein_coding
GPC4	X	complement(132434131..132549518)	2.15864	4.46494	4.22188e-09	9.00809e-08	ENSG00000076716	ENSG00000076716	protein_coding
FAM122B	X	complement(133903596..133931262)	-1.07266	-2.10331	4.27097e-06	4.77417e-05	ENSG00000156504	ENSG00000156504	protein_coding
FHL1	X	135229559..135293518	4.42368	21.4615	5.94283e-180	1.12599e-175	ENSG00000022267	ENSG00000022267	protein_coding
ARHGEF6	X	complement(135747706..135864247)	1.56453	2.95782	7.36066e-10	1.87285e-08	ENSG00000129675	ENSG00000129675	protein_coding
AFF2	X	147582139..148082193	3.0007	8.00388	5.79839e-28	1.1326e-25	ENSG00000155966	ENSG00000155966	protein_coding
GABRE	X	complement(151121596..151143152)	2.77831	6.86048	9.37574e-38	2.9607e-35	ENSG00000102287	ENSG00000102287	protein_coding
ZNF185	X	152082986..152142024	-1.07124	-2.10123	0.000368875	0.00241169	ENSG00000147394	ENSG00000147394	protein_coding
NLGN4Y	Y	16634518..16957530	1.4237	2.68273	4.57932e-08	7.77513e-07	ENSG00000165246	ENSG00000165246	protein_coding
MT-CO1	MT	5904..7445	1.04073	2.05727	8.29762e-14	4.04152e-12	ENSG00000198804	ENSG00000198804	protein_coding
MT-ND4L	MT	10470..10766	1.01597	2.02227	1.00144e-08	1.96625e-07	ENSG00000212907	ENSG00000212907	protein_coding
