# Supplementary material for: Unraveling the Role of RSPRY1 in TGF-β Pathway Dysregulation: Insights into the Pathogenesis of Spondyloepimetaphyseal Dysplasia
Source: Int J Mol Sci. 2025 Jan 28;26(3):1134. doi: 10.3390/ijms26031134 (PMC11817781; doi:10.3390/ijms26031134)
Supplement: Supplementary file 1 [file ijms-26-01134-s001.zip › ijms-3410596-supplementary/Revision_Supp data all/Supp Table S2_DEG List phenotype.xlsx]

## Sheet: Sheet1
Gene	Overlapping_Phenotypes
ABCC9	{'Thick vermilion border', 'Delayed bone age', 'Skeletal dysplasia', 'Osteochondrodysplasias', 'Short neck', 'Platyspondyly', 'Orbital separation excessive', 'Intellectual Disability', 'Depressed nasal bridge', 'Congenital Epicanthus'}
ADAMTS2	{'Thick vermilion border', 'CTCAE', 'Osteopenia', 'Short Stature', 'Motor delay', 'Depressed nasal bridge', 'Congenital Epicanthus', 'Short stature', 'Clumsiness - motor delay', 'Dwarfism'}
ADAMTSL4	{'Malar flattening'}
AEBP1	{'Short neck'}
AFF2	{'Thick vermilion border', 'CTCAE', 'Short Stature', 'Intellectual Disability', 'Congenital Epicanthus', 'Short stature', 'Dwarfism'}
AMMECR1	{'Thick vermilion border', 'Strabismus', 'CTCAE', 'Short Stature', 'Intellectual Disability', 'Short neck', 'Depressed nasal bridge', 'Short stature', 'Malar flattening', 'Dwarfism'}
AP1S2	{'Thick vermilion border', 'Microcephaly', 'Strabismus', 'CTCAE', 'Short Stature', 'Intellectual Disability', 'Short stature', 'Dwarfism'}
ARHGAP31	{'Intellectual Disability', 'Strabismus', 'Microcephaly'}
ARNT2	{'Strabismus', 'CTCAE', 'Short Stature', 'Intellectual Disability', 'Short stature', 'Dwarfism'}
ATL1	{'Intellectual Disability', 'Motor delay', 'Clumsiness - motor delay'}
ATXN7	{'Motor delay', 'CTCAE', 'Clumsiness - motor delay'}
AURKA	{'Microcephaly'}
AXIN2	{'Craniosynostosis'}
B9D1	{'Blepharoptosis', 'Low set ears', 'Microcephaly', 'Strabismus', 'CTCAE', 'Intellectual Disability', 'Orbital separation excessive', 'Ptosis'}
B9D2	{'Blepharoptosis', 'Microcephaly', 'Orbital separation excessive', 'Ptosis', 'Congenital Epicanthus'}
BCKDHB	{'Intellectual Disability'}
BCR	{'Microcephaly', 'CTCAE', 'Short Stature', 'Intellectual Disability', 'Short stature', 'Malar flattening', 'Dwarfism'}
BCS1L	{'Blepharoptosis', 'Microcephaly', 'Strabismus', 'CTCAE', 'Intellectual Disability', 'Ptosis'}
C21orf2	{'CTCAE', 'Short femoral neck', 'Pyle metaphyseal dysplasia', 'Short Stature', 'Platyspondyly', 'Short stature', 'Dwarfism'}
CACNA1A	{'Blepharoptosis', 'Microcephaly', 'Strabismus', 'CTCAE', 'Short Stature', 'Intellectual Disability', 'Ptosis', 'Short stature', 'Dwarfism'}
CACNA1C	{'Depressed nasal bridge'}
CANT1	{'Depressed nasal bridge', 'Short femoral neck', 'Intellectual Disability', 'Short neck', 'Platyspondyly', 'Motor delay', 'Short nose', 'Small epiphyses', 'Malar flattening', 'Clumsiness - motor delay', 'Dwarfism'}
CCDC28B	{'Intellectual Disability', 'Strabismus'}
CDH11	{'Low set ears', 'Craniosynostosis', 'Microcephaly', 'Strabismus', 'Intellectual Disability', 'Short neck', 'Orbital separation excessive', 'Depressed nasal bridge', 'Malar flattening'}
CDON	{'Microcephaly', 'Strabismus', 'CTCAE', 'Short Stature', 'Intellectual Disability', 'Short nose', 'Tented upper lip vermilion', 'Short stature', 'Dwarfism'}
CDT1	{'Thick vermilion border', 'Low set ears', 'Craniosynostosis', 'Delayed bone age', 'Microcephaly', 'Congenital small ears', 'Intellectual Disability', 'Dwarfism'}
CENPF	{'Intellectual Disability', 'Orbital separation excessive', 'Microcephaly', 'Low set ears'}
CITED2	{'Intellectual Disability'}
CLPB	{'Intellectual Disability', 'CTCAE', 'Microcephaly'}
CNTNAP1	{'Thick vermilion border', 'Blepharoptosis', 'Low set ears', 'Microcephaly', 'CTCAE', 'Orbital separation excessive', 'Ptosis', 'Short nose', 'Depressed nasal bridge', 'Congenital Epicanthus'}
COASY	{'Dwarfism', 'Microcephaly'}
COG6	{'Congenital Epicanthus', 'CTCAE', 'Intellectual Disability', 'Microcephaly'}
COL11A1	{'Spondyloepimetaphyseal disorder', 'Low set ears', 'Strabismus', 'CTCAE', 'Short Stature', 'Femoral bowing', 'Skeletal dysplasia', 'Osteochondrodysplasias', 'Short neck', 'Platyspondyly', 'Orbital separation excessive', 'Short nose', 'Depressed nasal bridge', 'Congenital Epicanthus', 'Short stature', 'Malar flattening', 'Dysmorphic facies', 'Dwarfism'}
COL12A1	{'Clumsiness - motor delay', 'Short neck', 'CTCAE', 'Motor delay'}
COL18A1	{'Depressed nasal bridge', 'Congenital Epicanthus', 'Strabismus', 'Intellectual Disability'}
COL1A1	{'Femoral bowing', 'Skeletal dysplasia', 'Osteochondrodysplasias', 'Platyspondyly', 'Orbital separation excessive', 'Ptosis', 'Depressed nasal bridge', 'Congenital Epicanthus', 'Malar flattening'}
COL3A1	{'Blepharoptosis', 'CTCAE', 'Short Stature', 'Skeletal dysplasia', 'Osteochondrodysplasias', 'Intellectual Disability', 'Orbital separation excessive', 'Ptosis', 'Congenital Epicanthus', 'Short stature', 'Dwarfism'}
COL7A1	{'Short stature', 'CTCAE', 'Osteopenia'}
COMP	{'Spondyloepimetaphyseal disorder', 'Delayed bone age', 'CTCAE', 'Short femoral neck', 'Short metacarpal', 'Skeletal dysplasia', 'Osteochondrodysplasias', 'Platyspondyly', 'Small epiphyses', 'Dwarfism'}
COQ2	{'Blepharoptosis', 'CTCAE', 'Intellectual Disability', 'Motor delay', 'Ptosis', 'Clumsiness - motor delay'}
COX8A	{'Motor delay', 'Blepharoptosis', 'Ptosis', 'Clumsiness - motor delay'}
CPE	{'Intellectual Disability'}
CRLF1	{'Depressed nasal bridge', 'Strabismus', 'Short neck', 'Low set ears'}
CTH	{'Intellectual Disability'}
CTSK	{'CTCAE', 'Osteopenia', 'Short Stature', 'Skeletal dysplasia', 'Osteochondrodysplasias', 'Short stature', 'Malar flattening', 'Dwarfism'}
DACT1	{'Strabismus', 'CTCAE', 'Short Stature', 'Congenital small ears', 'Intellectual Disability', 'Short stature', 'Dwarfism'}
DES	{'Intellectual Disability', 'Motor delay'}
DHCR7	{'Overriding toe', 'Blepharoptosis', 'Low set ears', 'Microcephaly', 'Strabismus', 'CTCAE', 'Osteopenia', 'Short Stature', 'Intellectual Disability', 'Short neck', 'Orbital separation excessive', 'Ptosis', 'Short nose', 'Depressed nasal bridge', 'Congenital Epicanthus', 'Short stature', 'Dwarfism'}
DNASE1	{'Craniosynostosis'}
EBF3	{'Low set ears', 'Strabismus', 'Intellectual Disability', 'Orbital separation excessive', 'Congenital Epicanthus', 'Dysmorphic facies'}
EMX2	{'Microcephaly'}
FANCA	{'Blepharoptosis', 'Microcephaly', 'Strabismus', 'CTCAE', 'Short Stature', 'Intellectual Disability', 'Orbital separation excessive', 'Ptosis', 'Congenital Epicanthus', 'Short stature', 'Dwarfism'}
FARS2	{'Strabismus', 'Blepharoptosis', 'Ptosis', 'Microcephaly'}
FAT4	{'Blepharoptosis', 'Low set ears', 'Short Stature', 'Osteochondrodysplasias', 'Tented upper lip vermilion', 'Craniosynostosis', 'CTCAE', 'Congenital small ears', 'Skeletal dysplasia', 'Intellectual Disability', 'Short stature', 'Microcephaly', 'Osteopenia', 'Orbital separation excessive', 'Depressed nasal bridge', 'Malar flattening', 'Dysmorphic facies', 'Ptosis', 'Congenital Epicanthus', 'Dwarfi…
FBN2	{'Osteopenia', 'Thoracolumbar scoliosis', 'Short neck', 'Motor delay', 'Clumsiness - motor delay'}
FHL1	{'Blepharoptosis', 'Low set ears', 'Short neck', 'Ptosis', 'Dwarfism'}
FLG	{'Short stature', 'Short neck', 'Dysmorphic facies', 'Osteopenia'}
FLNC	{'Congenital Epicanthus'}
FOXL2	{'Blepharoptosis', 'Microcephaly', 'Strabismus', 'Intellectual Disability', 'Ptosis', 'Depressed nasal bridge', 'Congenital Epicanthus'}
FRAS1	{'Low set ears', 'Microcephaly', 'CTCAE', 'Congenital small ears', 'Intellectual Disability', 'Orbital separation excessive', 'Depressed nasal bridge'}
FZD4	{'Microcephaly'}
GABBR2	{'Intellectual Disability', 'Thick vermilion border', 'CTCAE', 'Microcephaly'}
GALE	{'Intellectual Disability'}
GCH1	{'CTCAE', 'Clumsiness - motor delay', 'Dwarfism'}
GDNF	{'Microcephaly', 'Low set ears', 'CTCAE', 'Short Stature', 'Intellectual Disability', 'Short stature', 'Dwarfism'}
GEMIN4	{'Osteopenia', 'Microcephaly'}
GLA	{'Short stature', 'CTCAE', 'Short Stature', 'Dwarfism'}
GLI2	{'Delayed bone age', 'Microcephaly', 'Strabismus', 'Depressed nasal bridge', 'CTCAE', 'Osteopenia', 'Short Stature', 'Intellectual Disability', 'Short nose', 'Tented upper lip vermilion', 'Short stature', 'Malar flattening', 'Dwarfism'}
GLI3	{'Overriding toe', 'Blepharoptosis', 'Craniosynostosis', 'CTCAE', 'Short Stature', 'Congenital small ears', 'Osteochondrodysplasias', 'Skeletal dysplasia', 'Orbital separation excessive', 'Ptosis', 'Intellectual Disability', 'Short nose', 'Depressed nasal bridge', 'Short stature', 'Dwarfism'}
GLRB	{'Intellectual Disability', 'CTCAE'}
GPC4	{'Blepharoptosis', 'Low set ears', 'Depressed nasal bridge', 'CTCAE', 'Short Stature', 'Intellectual Disability', 'Short neck', 'Orbital separation excessive', 'Ptosis', 'Short nose', 'Tented upper lip vermilion', 'Congenital Epicanthus', 'Short stature', 'Dwarfism'}
GPC6	{'Craniosynostosis', 'Low set ears', 'Intellectual Disability', 'Short neck', 'Short nose', 'Depressed nasal bridge', 'Congenital Epicanthus', 'Malar flattening'}
GPI	{'Intellectual Disability'}
GPRASP2	{'Blepharoptosis', 'Ptosis'}
ICK	{'Malar flattening', 'Osteopenia', 'Low set ears'}
IFT43	{'Craniosynostosis', 'CTCAE', 'Short Stature', 'Intellectual Disability', 'Platyspondyly', 'Orbital separation excessive', 'Congenital Epicanthus', 'Short stature', 'Dwarfism'}
IL11RA	{'Craniosynostosis'}
IL6ST	{'Craniosynostosis'}
IRF2BPL	{'Intellectual Disability', 'Short stature', 'CTCAE'}
IRS2	{'Osteopenia'}
IRX5	{'Orbital separation excessive', 'Osteopenia', 'Low set ears'}
ITGA6	{'Intellectual Disability'}
ITGA8	{'Congenital Epicanthus', 'Orbital separation excessive', 'Low set ears'}
KCTD7	{'Intellectual Disability', 'Short stature', 'Microcephaly', 'Short nose'}
KIAA1549	{'Intellectual Disability'}
KIF4A	{'Intellectual Disability', 'Dysmorphic facies'}
KIF7	{'Blepharoptosis', 'Low set ears', 'Strabismus', 'CTCAE', 'Short Stature', 'Intellectual Disability', 'Short neck', 'Motor delay', 'Orbital separation excessive', 'Short nose', 'Congenital Epicanthus', 'Short stature', 'Malar flattening', 'Dysmorphic facies', 'Clumsiness - motor delay', 'Dwarfism'}
KITLG	{'CTCAE', 'Blepharoptosis', 'Ptosis', 'Dwarfism'}
LGR4	{'Intellectual Disability', 'Osteopenia'}
LRP5	{'Craniosynostosis', 'Microcephaly', 'CTCAE', 'Short Stature', 'Osteopenia', 'Platyspondyly', 'Orbital separation excessive', 'Short stature', 'Dwarfism'}
LTBP2	{'Short stature', 'CTCAE', 'Short Stature', 'Dwarfism'}
LTC4S	{'Microcephaly'}
MAB21L1	{'Intellectual Disability', 'Strabismus', 'Low set ears'}
MAFB	{'Blepharoptosis', 'Microcephaly', 'Strabismus', 'CTCAE', 'Osteopenia', 'Short neck', 'Ptosis'}
MAP1B	{'Intellectual Disability'}
MASP1	{'Blepharoptosis', 'Low set ears', 'Craniosynostosis', 'Microcephaly', 'Asymmetrical skull', 'Intellectual Disability', 'Orbital separation excessive', 'Ptosis'}
MED13L	{'Blepharoptosis', 'Craniosynostosis', 'Low set ears', 'Strabismus', 'Intellectual Disability', 'Short neck', 'Motor delay', 'Orbital separation excessive', 'Depressed nasal bridge', 'Short stature', 'Clumsiness - motor delay'}
MEF2C	{'Low set ears', 'Strabismus', 'Intellectual Disability', 'Motor delay', 'Orbital separation excessive', 'Short nose', 'Depressed nasal bridge', 'Clumsiness - motor delay'}
MEIS2	{'Microcephaly', 'Low set ears', 'CTCAE', 'Short Stature', 'Intellectual Disability', 'Tented upper lip vermilion', 'Short stature', 'Dwarfism'}
MFAP5	{'Orbital separation excessive'}
MLTK	{'Blepharoptosis', 'CTCAE', 'Short Stature', 'Intellectual Disability', 'Motor delay', 'Ptosis', 'Tented upper lip vermilion', 'Short stature', 'Clumsiness - motor delay', 'Dwarfism'}
MMACHC	{'Intellectual Disability', 'CTCAE', 'Microcephaly', 'Low set ears'}
MMP1	{'Craniosynostosis'}
MSMO1	{'Microcephaly', 'Delayed bone age', 'CTCAE', 'Short Stature', 'Short stature', 'Dwarfism'}
MTHFS	{'Microcephaly', 'CTCAE', 'Short Stature', 'Short stature', 'Dwarfism'}
MYLK	{'Orbital separation excessive'}
NAGS	{'CTCAE', 'Microcephaly'}
NEK1	{'CTCAE', 'Short Stature', 'Osteochondrodysplasias', 'Short stature', 'Dwarfism'}
NEU1	{'Delayed bone age', 'CTCAE', 'Short Stature', 'Skeletal dysplasia', 'Osteochondrodysplasias', 'Intellectual Disability', 'Short stature', 'Dwarfism'}
NIN	{'Microcephaly', 'Delayed bone age', 'CTCAE', 'Short Stature', 'Congenital small ears', 'Short stature', 'Dwarfism'}
NOG	{'Craniosynostosis', 'Strabismus', 'CTCAE', 'Short Stature', 'Intellectual Disability', 'Short stature', 'Dwarfism'}
OFD1	{'Thick vermilion border', 'Low set ears', 'Microcephaly', 'CTCAE', 'Short Stature', 'Intellectual Disability', 'Short neck', 'Orbital separation excessive', 'Short nose', 'Congenital Epicanthus', 'Short stature', 'Dwarfism'}
OGT	{'Intellectual Disability', 'Orbital separation excessive', 'Microcephaly'}
OPHN1	{'Intellectual Disability', 'Strabismus', 'CTCAE'}
PDE6D	{'CTCAE', 'Short Stature', 'Intellectual Disability', 'Orbital separation excessive', 'Congenital Epicanthus', 'Short stature', 'Dysmorphic facies', 'Dwarfism'}
PET100	{'Blepharoptosis', 'Strabismus', 'Intellectual Disability', 'Motor delay', 'Ptosis', 'Clumsiness - motor delay'}
PEX6	{'Blepharoptosis', 'Short Stature', 'Osteochondrodysplasias', 'Delayed bone age', 'CTCAE', 'Congenital small ears', 'Skeletal dysplasia', 'Intellectual Disability', 'Short nose', 'Short stature', 'Microcephaly', 'Strabismus', 'Osteopenia', 'Orbital separation excessive', 'Depressed nasal bridge', 'Dysmorphic facies', 'Thoracolumbar scoliosis', 'Ptosis', 'Congenital Epicanthus', 'Dwarfism'}
PLAT	{'Craniosynostosis'}
PLEKHG2	{'Microcephaly'}
PMP22	{'Clumsiness - motor delay', 'CTCAE', 'Motor delay'}
PNP	{'Intellectual Disability', 'Motor delay', 'Clumsiness - motor delay'}
POC1A	{'Microcephaly', 'Short femoral neck', 'Short metacarpal', 'Congenital small ears', 'Dwarfism'}
POMK	{'Microcephaly', 'Low set ears', 'Strabismus', 'Intellectual Disability', 'Motor delay', 'Clumsiness - motor delay'}
POMT2	{'Low set ears', 'Microcephaly', 'Strabismus', 'CTCAE', 'Congenital small ears', 'Intellectual Disability', 'Motor delay', 'Clumsiness - motor delay'}
PRKD1	{'Depressed nasal bridge', 'CTCAE', 'Microcephaly'}
PRRX1	{'Osteopenia', 'Craniosynostosis'}
PRSS12	{'Microcephaly', 'Strabismus', 'CTCAE', 'Intellectual Disability', 'Motor delay', 'Dysmorphic facies', 'Clumsiness - motor delay'}
PSEN2	{'Intellectual Disability'}
PTH1R	{'Low set ears', 'CTCAE', 'Narrow pelvis bone', 'Short metacarpal', 'Pyle metaphyseal dysplasia', 'Osteopenia', 'Skeletal dysplasia', 'Osteochondrodysplasias', 'Short Stature', 'Platyspondyly', 'Orbital separation excessive', 'Short nose', 'Depressed nasal bridge', 'Short stature', 'Malar flattening', 'Dwarfism'}
SCN8A	{'Blepharoptosis', 'Microcephaly', 'CTCAE', 'Osteopenia', 'Short Stature', 'Intellectual Disability', 'Motor delay', 'Ptosis', 'Short stature', 'Dwarfism'}
SLC16A2	{'Blepharoptosis', 'Microcephaly', 'CTCAE', 'Intellectual Disability', 'Ptosis'}
SLC1A3	{'Intellectual Disability', 'Motor delay', 'Clumsiness - motor delay', 'Microcephaly'}
SLC1A4	{'Intellectual Disability', 'CTCAE', 'Microcephaly'}
SLC24A1	{'Strabismus'}
SLC25A19	{'CTCAE', 'Microcephaly'}
SLC2A1	{'Short neck', 'CTCAE'}
SLCO2A1	{'CTCAE', 'Blepharoptosis', 'Ptosis'}
SMAD3	{'Malar flattening', 'Orbital separation excessive', 'Osteopenia', 'Craniosynostosis'}
SMO	{'Intellectual Disability', 'CTCAE', 'Orbital separation excessive', 'Craniosynostosis'}
SMOC1	{'Low set ears', 'CTCAE', 'Short Stature', 'Intellectual Disability', 'Short nose', 'Depressed nasal bridge', 'Short stature', 'Dwarfism'}
SNAI2	{'Intellectual Disability', 'Blepharoptosis', 'Ptosis', 'Microcephaly'}
SNRPN	{'CTCAE', 'Short Stature', 'Intellectual Disability', 'Motor delay', 'Short stature', 'Clumsiness - motor delay', 'Dwarfism'}
SOST	{'Blepharoptosis', 'CTCAE', 'Osteopenia', 'Short Stature', 'Osteochondrodysplasias', 'Intellectual Disability', 'Orbital separation excessive', 'Ptosis', 'Depressed nasal bridge', 'Short stature', 'Malar flattening', 'Dwarfism'}
SPR	{'Blepharoptosis', 'Microcephaly', 'CTCAE', 'Intellectual Disability', 'Motor delay', 'Ptosis', 'Clumsiness - motor delay'}
SPRY4	{'Blepharoptosis', 'Delayed bone age', 'CTCAE', 'Osteopenia', 'Skeletal dysplasia', 'Osteochondrodysplasias', 'Orbital separation excessive', 'Ptosis', 'Depressed nasal bridge'}
SQSTM1	{'CTCAE', 'Blepharoptosis', 'Ptosis', 'Osteopenia'}
SRPX2	{'Intellectual Disability', 'Clumsiness - motor delay'}
TBCK	{'Overriding toe', 'Intellectual Disability', 'Blepharoptosis', 'Tented upper lip vermilion'}
TBX2	{'Low set ears', 'CTCAE', 'Short Stature', 'Short neck', 'Orbital separation excessive', 'Depressed nasal bridge', 'Congenital Epicanthus', 'Short stature', 'Dwarfism'}
TBX3	{'CTCAE', 'Short Stature', 'Intellectual Disability', 'Short stature', 'Dwarfism'}
TCF4	{'Thick vermilion border', 'Microcephaly', 'Strabismus', 'Osteopenia', 'Intellectual Disability', 'Short neck', 'Motor delay', 'Short nose', 'Tented upper lip vermilion', 'Congenital Epicanthus', 'Clumsiness - motor delay'}
TCOF1	{'Blepharoptosis', 'Strabismus', 'Congenital small ears', 'Osteochondrodysplasias', 'Skeletal dysplasia', 'Orbital separation excessive', 'Ptosis', 'Intellectual Disability', 'Malar flattening'}
TELO2	{'Intellectual Disability', 'CTCAE', 'Microcephaly'}
TENM3	{'Blepharoptosis', 'Low set ears', 'Intellectual Disability', 'Orbital separation excessive', 'Ptosis'}
TGFB3	{'CTCAE', 'Short Stature', 'Orbital separation excessive', 'Short stature', 'Dwarfism'}
TGIF1	{'Blepharoptosis', 'Microcephaly', 'Strabismus', 'Depressed nasal bridge', 'CTCAE', 'Short Stature', 'Intellectual Disability', 'Ptosis', 'Short nose', 'Tented upper lip vermilion', 'Short stature', 'Dwarfism'}
TRPV4	{'Spondyloepimetaphyseal disorder', 'Delayed bone age', 'Craniosynostosis', 'CTCAE', 'Short femoral neck', 'Osteopenia', 'Femoral bowing', 'Short Stature', 'Skeletal dysplasia', 'Osteochondrodysplasias', 'Short neck', 'Platyspondyly', 'Motor delay', 'Intellectual Disability', 'Depressed nasal bridge', 'Short stature', 'Clumsiness - motor delay', 'Dwarfism'}
TSEN54	{'Intellectual Disability', 'CTCAE', 'Dysmorphic facies', 'Microcephaly'}
TSR2	{'CTCAE', 'Short Stature', 'Congenital small ears', 'Short nose', 'Short stature', 'Dwarfism'}
WDR34	{'CTCAE', 'Short Stature', 'Skeletal dysplasia', 'Osteochondrodysplasias', 'Depressed nasal bridge', 'Congenital Epicanthus', 'Short stature', 'Dwarfism'}
WDR62	{'Microcephaly', 'CTCAE', 'Short Stature', 'Intellectual Disability', 'Short stature', 'Dwarfism'}
WNK4	{'Dwarfism'}
WRAP53	{'Short stature', 'CTCAE', 'Short Stature', 'Dwarfism'}
XRCC2	{'Blepharoptosis', 'Microcephaly', 'Strabismus', 'CTCAE', 'Short Stature', 'Intellectual Disability', 'Orbital separation excessive', 'Ptosis', 'Congenital Epicanthus', 'Short stature', 'Dwarfism'}
ZBTB18	{'Low set ears', 'Microcephaly', 'CTCAE', 'Short Stature', 'Intellectual Disability', 'Orbital separation excessive', 'Depressed nasal bridge', 'Congenital Epicanthus', 'Short stature', 'Dysmorphic facies', 'Dwarfism'}
ZFHX4	{'Blepharoptosis', 'Ptosis'}
ZIC1	{'Microcephaly', 'Craniosynostosis', 'Strabismus', 'Intellectual Disability', 'Orbital separation excessive'}
